# Supplementary material for: Four-month intrinsic viral cycle in COVID-19
Source: Innovation (Camb). 2021 Dec 14;3(1):100196. doi: 10.1016/j.xinn.2021.100196 (PMC8669955; doi:10.1016/j.xinn.2021.100196)
Supplement: Data S1. COVID time series [file mmc1.xlsx]

## Sheet: USA
Day	Cases	Trend	Detrend
1	50.644	77.5482	-26.9042
2	0	77.9804	-77.9804
3	0.003	78.4126	-78.4096
4	0	78.8448	-78.8448
5	0.009	79.277	-79.268
6	0	79.7092	-79.7092
7	0	80.1414	-80.1414
8	0.003	80.5736	-80.5706								Raw data with trend
9	0	81.0058	-81.0058
10	0.006	81.438	-81.432
11	0	81.8702	-81.8702
12	0	82.3024	-82.3024
13	0.009	82.7346	-82.7256
14	0	83.1668	-83.1668
15	0	83.599	-83.599
16	0.003	84.0312	-84.0282
17	0	84.4634	-84.4634
18	0	84.8956	-84.8956
19	0	85.3278	-85.3278
20	0	85.76	-85.76
21	0.003	86.1922	-86.1892								Time series (detrended)
22	0	86.6244	-86.6244
23	0.003	87.0566	-87.0536
24	0	87.4888	-87.4888
25	0	87.921	-87.921
26	0	88.3532	-88.3532
27	0	88.7854	-88.7854
28	0	89.2176	-89.2176
29	0	89.6498	-89.6498
30	0	90.082	-90.082
31	0.006	90.5142	-90.5082
32	0	90.9464	-90.9464
33	0	91.3786	-91.3786
34	0	91.8108	-91.8108
35	0	92.243	-92.243
36	0	92.6752	-92.6752
37	0.003	93.1074	-93.1044
38	0	93.5396	-93.5396
39	0.024	93.9718	-93.9478
40	0.021	94.404	-94.383
41	0.069	94.8362	-94.7672
42	0.057	95.2684	-95.2114
43	0.099	95.7006	-95.6016
44	0.231	96.1328	-95.9018
45	0.159	96.565	-96.406
46	0.499	96.9972	-96.4982
47	0.348	97.4294	-97.0814
48	0.225	97.8616	-97.6366
49	0.565	98.2938	-97.7288
50	1.096	98.726	-97.63
51	1.319	99.1582	-97.8392
52	1.901	99.5904	-97.6894
53	2.28	100.023	-97.7426
54	0.703	100.455	-99.7518
55	4.407	100.887	-96.48
56	5.506	101.319	-95.8132
57	7.981	101.751	-93.7704
58	13.499	102.184	-88.6846
59	19.125	102.616	-83.4908
60	18.008	103.048	-85.04
61	26.791	103.48	-76.6892
62	33.498	103.912	-70.4144
63	31.894	104.345	-72.4506
64	36.427	104.777	-68.3498
65	53.53	105.209	-51.679
66	55.843	105.641	-49.7982
67	66.576	106.073	-39.4974
68	48.442	106.506	-58.0636
69	66.545	106.938	-40.3928
70	79.242	107.37	-28.128
71	96.727	107.802	-11.0752
72	97.157	108.234	-11.0774
73	97.223	108.667	-11.4436
74	97.28	109.099	-11.8188
75	88.113	109.531	-21.418
76	95.919	109.963	-14.0442
77	91.843	110.395	-18.5524
78	93.474	110.828	-17.3536
79	108.352	111.26	-2.9078
80	102.96	111.692	-8.732
81	87.674	112.124	-24.4502
82	80.904	112.556	-31.6524
83	81.075	112.989	-31.9136
84	85.349	113.421	-28.0718
85	77.984	113.853	-35.869
86	90.903	114.285	-23.3822
87	99.136	114.717	-15.5814
88	83.904	115.15	-31.2456
89	77.714	115.582	-37.8678
90	89.476	116.014	-26.538
91	78.753	116.446	-37.6932
92	87.323	116.878	-29.5554
93	99.884	117.311	-17.4266
94	97.139	117.743	-20.6038
95	91.248	118.175	-26.927
96	79.819	118.607	-38.7882
97	71.475	119.039	-47.5644
98	74.157	119.472	-45.3146
99	79.393	119.904	-40.5108
100	87.581	120.336	-32.755
101	104.838	120.768	-15.9302
102	82.315	121.2	-38.8854
103	73.079	121.633	-48.5536
104	72.805	122.065	-49.2598
105	73.436	122.497	-49.061
106	73.232	122.929	-49.6972
107	82.961	123.361	-40.4004
108	81.504	123.794	-42.2896
109	74.193	124.226	-50.0328
110	57.114	124.658	-67.544
111	57.489	125.09	-67.6012
112	68.747	125.522	-56.7754
113	61.625	125.955	-64.3296
114	80.309	126.387	-46.0778
115	74.184	126.819	-52.635
116	72.947	127.251	-54.3042
117	55.987	127.683	-71.6964
118	66.726	128.116	-61.3896
119	62.836	128.548	-65.7118
120	68.471	128.98	-60.509
121	77.458	129.412	-51.9542
122	71.066	129.844	-58.7784
123	63.44	130.277	-66.8366
124	60.995	130.709	-69.7138
125	55.537	131.141	-75.604
126	57.024	131.573	-74.5492
127	58.495	132.005	-73.5104
128	65.251	132.438	-67.1866
129	74.037	132.87	-58.8328
130	72.73	133.302	-60.572
131	58.075	133.734	-75.6592
132	51.079	134.166	-83.0874
133	63.887	134.599	-70.7116
134	59.415	135.031	-75.6158
135	65.287	135.463	-70.176
136	74.83	135.895	-61.0652
137	64.503	136.327	-71.8244
138	54.873	136.76	-81.8866
139	50.157	137.192	-87.0348
140	54.092	137.624	-83.532
141	63.668	138.056	-74.3882
142	67.29	138.488	-71.1984
143	75.542	138.921	-63.3786
144	75.473	139.353	-63.8798
145	58.066	139.785	-81.719
146	55.819	140.217	-84.3982
147	71.793	140.649	-68.8564
148	81.748	141.082	-59.3336
149	85.31	141.514	-56.2038
150	95.174	141.946	-46.772
151	97.725	142.378	-44.6532
152	78.299	142.81	-64.5114
153	93.585	143.243	-49.6576
154	111.938	143.675	-31.7368
155	108.772	144.107	-35.335
156	120.932	144.539	-23.6072
157	139.132	144.971	-5.8394
158	125.251	145.404	-20.1526
159	125.546	145.836	-20.2898
160	119.25	146.268	-27.018
161	145.289	146.7	-1.4112
162	154.892	147.132	7.7596
163	169.322	147.565	21.7574
164	158.049	147.997	10.0522
165	145.247	148.429	-3.182
166	152.603	148.861	3.7418
167	128.363	149.293	-20.9304
168	177.607	149.726	27.8814
169	179.16	150.158	29.0022
170	183.089	150.59	32.499
171	203.659	151.022	52.6368
172	184.005	151.454	32.5506
173	180.307	151.887	28.4204
174	173.813	152.319	21.4942
175	200.925	152.751	48.174
176	204.07	153.183	50.8868
177	228.419	153.615	74.8036
178	214.899	154.048	60.8514
179	193.259	154.48	38.7792
180	183.996	154.912	29.084
181	181.728	155.344	26.3838
182	196.885	155.776	41.1086
183	211.396	156.209	55.1874
184	206.455	156.641	49.8142
185	221.183	157.073	64.11
186	198.693	157.505	41.1878
187	169.19	157.937	11.2526
188	170.791	158.37	12.4214
189	189.649	158.802	30.8472
190	207.134	159.234	47.9
191	204.073	159.666	44.4068
192	205.5	160.098	45.4016
193	175.414	160.531	14.8834
194	139.537	160.963	-21.4258
195	135.719	161.395	-25.676
196	166.012	161.827	4.1848
197	166.787	162.259	4.5276
198	172.84	162.692	10.1484
199	181.494	163.124	18.3702
200	165.526	163.556	1.97
201	144.619	163.988	-19.3692
202	137.864	164.42	-26.5564
203	157.316	164.853	-7.5366
204	158.383	165.285	-6.9018
205	154.484	165.717	-11.233
206	196.137	166.149	29.9878
207	148.23	166.581	-18.3514
208	119.88	167.014	-47.1336
209	107.541	167.446	-59.9048
210	128.886	167.878	-38.992
211	133.469	168.31	-34.8412
212	133.899	168.742	-34.8434
213	146.488	169.175	-22.6866
214	133.202	169.607	-36.4048
215	103.585	170.039	-66.454
216	104.847	170.471	-65.6242
217	122.719	170.903	-48.1844
218	132.013	171.336	-39.3226
219	138.065	171.768	-33.7028
220	139.705	172.2	-32.495
221	132.791	172.632	-39.8412
222	104.537	173.064	-68.5274
223	98.226	173.497	-75.2706
224	128.6	173.929	-45.3288
225	122.223	174.361	-52.138
226	133.169	174.793	-41.6242
227	152.204	175.225	-23.0214
228	130.322	175.658	-45.3356
229	93.048	176.09	-83.0418
230	71.61	176.522	-104.912
231	76.975	176.954	-99.9792
232	103.93	177.386	-73.4564
233	107.952	177.819	-69.8666
234	144.082	178.251	-34.1688
235	125.239	178.683	-53.444
236	103.456	179.115	-75.6592
237	99.869	179.547	-79.6784
238	118.535	179.98	-61.4446
239	116.865	180.412	-63.5468
240	135.776	180.844	-45.068
241	147.614	181.276	-33.6622
242	127.897	181.708	-53.8114
243	116.778	182.141	-65.3626
244	152.36	182.573	-30.2128
245	120.364	183.005	-62.641
246	116.88	183.437	-66.5572
247	142.286	183.869	-41.5834
248	145.283	184.302	-39.0186
249	134.962	184.734	-49.7718
250	114.329	185.166	-70.837
251	98.124	185.598	-87.4742
252	130.856	186.03	-55.1744
253	117.447	186.463	-69.0156
254	138.107	186.895	-48.7878
255	165.646	187.327	-21.681
256	148.629	187.759	-39.1302
257	106.763	188.191	-81.4284
258	115.089	188.624	-73.5346
259	136.32	189.056	-52.7358
260	153.574	189.488	-35.914
261	177.294	189.92	-12.6262
262	170.242	190.352	-20.1104
263	166.676	190.785	-24.1086
264	140.171	191.217	-51.0458
265	124.888	191.649	-66.761
266	154.889	192.081	-37.1922
267	178.105	192.513	-14.4084
268	195.422	192.946	2.4764
269	207.651	193.378	14.2732
270	172.137	193.81	-21.673
271	152.615	194.242	-41.6272
272	201.481	194.674	6.8066
273	185.336	195.107	-9.7706
274	189.7	195.539	-5.8388
275	228.902	195.971	32.931
276	247.889	196.403	51.4858
277	250.178	196.835	53.3426
278	187.171	197.268	-10.0966
279	200.387	197.7	2.6872
280	231.353	198.132	33.221
281	238.265	198.564	39.7008
282	273.286	198.996	74.2896
283	300.593	199.429	101.164
284	271.382	199.861	71.5212
285	316.033	200.293	115.74
286	252.491	200.725	51.7658
287	383.716	201.157	182.559
288	312.722	201.59	111.132
289	390.142	202.022	188.12
290	384.113	202.454	181.659
291	394.419	202.886	191.533
292	344.725	203.318	141.407
293	358.41	203.751	154.659
294	420.594	204.183	216.411
295	444.924	204.615	240.309
296	489.479	205.047	284.432
297	543.772	205.479	338.293
298	513.813	205.912	307.901
299	411.573	206.344	205.229
300	482.967	206.776	276.191
301	491.954	207.208	284.746
302	521.22	207.64	313.58
303	575.892	208.073	367.819
304	604.322	208.505	395.817
305	543.286	208.937	334.349
306	439.211	209.369	229.842
307	520.184	209.801	310.383
308	532.655	210.234	322.421
309	554.631	210.666	343.965
310	349.089	211.098	137.991
311	615.58	211.53	404.05
312	473.466	211.962	261.504
313	421.744	212.395	209.349
314	470.805	212.827	257.978
315	582.248	213.259	368.989
316	613.204	213.691	399.513
317	674.37	214.123	460.247
318	705.003	214.556	490.447
319	662.983	214.988	447.995
320	536.443	215.42	321.023
321	575.354	215.852	359.502
322	692.441	216.284	476.157
323	665.443	216.717	448.726
324	703.645	217.149	486.496
325	723.07	217.581	505.489
326	660.967	218.013	442.954
327	561.341	218.445	342.896
328	606.602	218.878	387.724
329	665.203	219.31	445.893
330	722.202	219.742	502.46
331	713.494	220.174	493.32
332	746.383	220.606	525.777
333	604.193	221.039	383.154
334	556.613	221.471	335.142
335	574.537	221.903	352.634
336	604.433	222.335	382.098
337	677.125	222.767	454.358
338	616.554	223.2	393.354
339	324.362	223.632	100.73
340	656.303	224.064	432.239
341	464.01	224.496	239.514
342	504.516	224.928	279.588
343	604.46	225.361	379.099
344	666.08	225.793	440.287
345	777.378	226.225	551.153
346	494.655	226.657	267.998
347	890.506	227.089	663.417
348	609.948	227.522	382.426
349	548.65	227.954	320.696
350	694.543	228.386	466.157
351	769.947	228.818	541.129
352	867.062	229.25	637.812
353	910.166	229.683	680.483
354	778.28	230.115	548.165
355	638.899	230.547	408.352
356	636.883	230.979	405.904
357	656.062	231.411	424.651
358	689.341	231.844	457.497
359	716.78	232.276	484.504
360	739.762	232.708	507.054
361	625.06	233.14	391.92
362	529.727	233.572	296.155
363	422.783	234.005	188.778
364	496.871	234.437	262.434
365	556.586	234.869	321.717
366	576.727	235.301	341.426
367	568.773	235.733	333.04
368	523.35	236.166	287.184
369	413.301	236.598	176.703
370	429.245	237.03	192.215
371	433.6	237.462	196.138
372	466.476	237.894	228.582
373	500.356	238.327	262.029
374	500.921	238.759	262.162
375	434.69	239.191	195.499
376	345.902	239.623	106.279
377	389.313	240.055	149.258
378	343.118	240.488	102.63
379	369.674	240.92	128.754
380	372.284	241.352	130.932
381	394.38	241.784	152.596
382	332.643	242.216	90.4266
383	274.818	242.649	32.1694
384	258.09	243.081	15.0092
385	282.922	243.513	39.409
386	287.965	243.945	44.0198
387	318.799	244.377	74.4216
388	299.806	244.81	54.9964
389	266.107	245.242	20.8652
390	199.198	245.674	-46.476
391	163.585	246.106	-82.5212
392	177.706	246.538	-68.8324
393	210.39	246.971	-36.5806
394	214.157	247.403	-33.2458
395	234.699	247.835	-13.136
396	219.651	248.267	-28.6162
397	173.489	248.699	-75.2104
398	165.649	249.132	-83.4826
399	216.022	249.564	-33.5418
400	225.307	249.996	-24.689
401	234.264	250.428	-16.1642
402	233.336	250.86	-17.5244
403	197.459	251.293	-53.8336
404	156.178	251.725	-95.5468
405	166.472	252.157	-85.685
406	171.107	252.589	-81.4822
407	201.706	253.021	-51.3154
408	205.013	253.454	-48.4406
409	201.027	253.886	-52.8588
410	176.754	254.318	-77.564
411	126.233	254.75	-128.517
412	134.13	255.182	-121.052
413	168.097	255.615	-87.5176
414	174.735	256.047	-81.3118
415	188.562	256.479	-67.917
416	185.05	256.911	-71.8612
417	160.879	257.343	-96.4644
418	116.24	257.776	-141.536
419	165.931	258.208	-92.2768
420	163.156	258.64	-95.484
421	178.406	259.072	-80.6662
422	181.283	259.504	-78.2214
423	186.225	259.937	-73.7116
424	170.103	260.369	-90.2658
425	103.954	260.801	-156.847
426	150.516	261.233	-110.717
427	160.383	261.665	-101.282
428	260.643	262.098	-1.4546
429	203.827	262.53	-58.7028
430	232.684	262.962	-30.278
431	191.725	263.394	-71.6692
432	131.057	263.826	-132.769
433	205.245	264.259	-59.0136
434	183.873	264.691	-80.8178
435	200.751	265.123	-64.372
436	237.775	265.555	-27.7802
437	212.985	265.987	-53.0024
438	191.502	266.42	-74.9176
439	108.649	266.852	-158.203
440	224.787	267.284	-42.497
441	182.915	267.716	-84.8012
442	225.292	268.148	-42.8564
443	240.635	268.581	-27.9456
444	252.881	269.013	-16.1318
445	206.203	269.445	-63.242
446	138.381	269.877	-131.496
447	204.98	270.309	-65.3294
448	234.459	270.742	-36.2826
449	227.142	271.174	-44.0318
450	222.186	271.606	-49.42
451	240.995	272.038	-31.0432
452	160.236	272.47	-112.234
453	127.879	272.903	-145.024
454	201.697	273.335	-71.6378
455	182.485	273.767	-91.282
456	191.616	274.199	-82.5832
457	199.691	274.631	-74.9404
458	189.487	275.064	-85.5766
459	161.113	275.496	-114.383
460	99.064	275.928	-176.864
461	139.588	276.36	-136.772
462	151.54	276.792	-125.252
463	165.976	277.225	-111.249
464	175.717	277.657	-101.94
465	174.489	278.089	-103.6
466	138.873	278.521	-139.648
467	89.35	278.953	-189.603
468	148.795	279.386	-130.591
469	120.406	279.818	-159.412
470	135.848	280.25	-144.402
471	143.514	280.682	-137.168
472	143.018	281.114	-138.096
473	102.855	281.547	-178.692
474	65.692	281.979	-216.287
475	107.565	282.411	-174.846
476	100.909	282.843	-181.934
477	107.874	283.275	-175.401
478	116.964	283.708	-166.744
479	124.987	284.14	-159.153
480	88.146	284.572	-196.426
481	51.743	285.004	-233.261
482	85.223	285.436	-200.213
483	82.366	285.869	-203.503
484	87.944	286.301	-198.357
485	90.633	286.733	-196.1
486	84.607	287.165	-202.558
487	61.388	287.597	-226.209
488	39.998	288.03	-248.032
489	75.085	288.462	-213.377
490	67.987	288.894	-220.907
491	73.193	289.326	-216.133
492	82.132	289.758	-207.626
493	65.29	290.191	-224.901
494	37.454	290.623	-253.169
495	20.804	291.055	-270.251
496	17.743	291.487	-273.744
497	66.44	291.919	-225.479
498	50.839	292.352	-241.513
499	57.645	292.784	-235.139
500	50.797	293.216	-242.419
501	43.059	293.648	-250.589
502	17.043	294.08	-277.037
503	45.384	294.513	-249.129
504	38.544	294.945	-256.401
505	56.783	295.377	-238.594
506	43.326	295.809	-252.483
507	74.283	296.241	-221.958
508	26.097	296.674	-270.577
509	15.49	297.106	-281.616
510	37.139	297.538	-260.399
511	32.531	297.97	-265.439
512	37.712	298.402	-260.69
513	31.903	298.835	-266.932
514	63.683	299.267	-235.584
515	25.499	299.699	-274.2
516	13.385	300.131	-286.746
517	35.063	300.563	-265.5
518	32.215	300.996	-268.781
519	39.052	301.428	-262.376
520	41.383	301.86	-260.477
521	72.886	302.292	-229.406
522	25.965	302.724	-276.759
523	12.769	303.157	-290.388
524	43.783	303.589	-259.806
525	20.095	304.021	-283.926
526	48.823	304.453	-255.63
527	43.371	304.885	-261.514
528	88.377	305.318	-216.941
529	13.895	305.75	-291.855
530	11.285	306.182	-294.897
531	25.917	306.614	-280.697
532	69.21	307.046	-237.836
533	68.946	307.479	-238.533
534	57.438	307.911	-250.473
535	143.07	308.343	-165.273
536	24.928	308.775	-283.847
537	32.429	309.207	-276.778
538	101.071	309.64	-208.569
539	78.801	310.072	-231.271
540	98.349	310.504	-212.155
541	90.062	310.936	-220.874
542	233.967	311.368	-77.4014
543	35.198	311.801	-276.603
544	57.808	312.233	-254.425
545	153.433	312.665	-159.232
546	125.44	313.097	-187.657
547	151.363	313.529	-162.166
548	164.408	313.962	-149.554
549	361.615	314.394	47.2212
550	75.136	314.826	-239.69
551	72.433	315.258	-242.825
552	261.193	315.69	-54.4974
553	205.5	316.123	-110.623
554	207.524	316.555	-109.031
555	238.872	316.987	-78.115
556	568.121	317.419	250.702
557	97.004	317.851	-220.847
558	124.515	318.284	-193.769
559	362.621	318.716	43.9052
560	308.64	319.148	-10.508
561	290.9	319.58	-28.6802
562	332.409	320.012	12.3966
563	766.204	320.445	445.759
564	146.428	320.877	-174.449
565	79.789	321.309	-241.52
566	544.337	321.741	222.596
567	363.363	322.173	41.1896
568	468.705	322.606	146.099
569	426.463	323.038	103.425
570	690.122	323.47	366.652
571	146.881	323.902	-177.021
572	125.338	324.334	-198.996
573	661.024	324.767	336.257
574	456.966	325.199	131.767
575	476.512	325.631	150.881
576	471.805	326.063	145.742
577	737.795	326.495	411.3
578	198.051	326.928	-128.877
579	108.049	327.36	-219.311
580	714.954	327.792	387.162
581	470.667	328.224	142.443
582	509.728	328.656	181.072
583	554.018	329.089	224.929
584	729.949	329.521	400.428
585	182.067	329.953	-147.886
586	126.519	330.385	-203.866
587	780.86	330.817	450.043
588	513.2	331.25	181.95
589	606.617	331.682	274.935
590	528.138	332.114	196.024
591	705.429	332.546	372.883
592	193.575	332.978	-139.403
593	121.016	333.411	-212.395
594	225.829	333.843	-108.014
595	832.128	334.275	497.853
596	547.356	334.707	212.649
597	480.014	335.139	144.875
598	684.25	335.572	348.678
599	193.007	336.004	-142.997
600	107.712	336.436	-228.724
601	783.248	336.868	446.38
602	435.631	337.3	98.3306
603	514.447	337.733	176.714
604	465.374	338.165	127.209
605	625	338.597	286.403
606	170.491	339.029	-168.538
607	109.136	339.461	-230.325
608	606.092	339.894	266.198
609	364.165	340.326	23.8392
610	397.759	340.758	57.001
611	377.988	341.19	36.7978
612	533.025	341.622	191.403
613	142.775	342.055	-199.28
614	92.991	342.487	-249.496
615	555.745	342.919	212.826
616	329.228	343.351	-14.1232
617	370.266	343.783	26.4826
618	332.199	344.216	-12.0166
619	475.449	344.648	130.801
620	117.766	345.08	-227.314
621	75.74	345.512	-269.772
622	508.259	345.944	162.315
623	286.061	346.377	-60.3156
624	334.434	346.809	-12.3748
625	300.626	347.241	-46.615
626	393.92	347.673	46.2468

## Sheet: Ukraine
Date	Day	Cases	Trend	Detrend
2020-03-03	1	0.023	44.0123	-43.9893
2020-03-04	2	0	44.2156	-44.2156
2020-03-05	3	0	44.4189	-44.4189
2020-03-06	4	0	44.6222	-44.6222
2020-03-07	5	0	44.8255	-44.8255
2020-03-08	6	0	45.0288	-45.0288
2020-03-09	7	0	45.2321	-45.2321
2020-03-10	8	0	45.4354	-45.4354								Raw data with trend
2020-03-11	9	0	45.6387	-45.6387
2020-03-12	10	0	45.842	-45.842
2020-03-13	11	0.046	46.0453	-45.9993
2020-03-14	12	0	46.2486	-46.2486
2020-03-15	13	0	46.4519	-46.4519
2020-03-16	14	0.092	46.6552	-46.5632
2020-03-17	15	0.161	46.8585	-46.6975
2020-03-18	16	0	47.0618	-47.0618
2020-03-19	17	0.046	47.2651	-47.2191
2020-03-20	18	0.299	47.4684	-47.1694
2020-03-21	19	0.414	47.6717	-47.2577
2020-03-22	20	0.598	47.875	-47.277
2020-03-23	21	0	48.0783	-48.0783
2020-03-24	22	0.552	48.2816	-47.7296								Time series (detrended)
2020-03-25	23	1.104	48.4849	-47.3809
2020-03-26	24	1.173	48.6882	-47.5152
2020-03-27	25	2.623	48.8915	-46.2685
2020-03-28	26	1.058	49.0948	-48.0368
2020-03-29	27	2.738	49.2981	-46.5601
2020-03-30	28	1.679	49.5014	-47.8224
2020-03-31	29	2.232	49.7047	-47.4727
2020-04-01	30	3.428	49.908	-46.48
2020-04-02	31	2.37	50.1113	-47.7413
2020-04-03	32	4.026	50.3146	-46.2886
2020-04-04	33	3.52	50.5179	-46.9979
2020-04-05	34	1.91	50.7212	-48.8112
2020-04-06	35	0.253	50.9245	-50.6715
2020-04-07	36	3.29	51.1278	-47.8378
2020-04-08	37	4.739	51.3311	-46.5921
2020-04-09	38	5.153	51.5344	-46.3814
2020-04-10	39	7.155	51.7377	-44.5827
2020-04-11	40	7.086	51.941	-44.855
2020-04-12	41	6.12	52.1443	-46.0243
2020-04-13	42	7.477	52.3476	-44.8706
2020-04-14	43	6.212	52.5509	-46.3389
2020-04-15	44	9.018	52.7542	-43.7362
2020-04-16	45	9.133	52.9575	-43.8245
2020-04-17	46	11.526	53.1608	-41.6348
2020-04-18	47	10.215	53.3641	-43.1491
2020-04-19	48	7.891	53.5674	-45.6764
2020-04-20	49	6.005	53.7707	-47.7657
2020-04-21	50	9.548	53.974	-44.426
2020-04-22	51	10.744	54.1773	-43.4333
2020-04-23	52	13.297	54.3806	-41.0836
2020-04-24	53	10.974	54.5839	-43.6099
2020-04-25	54	10.997	54.7872	-43.7902
2020-04-26	55	11.319	54.9905	-43.6715
2020-04-27	56	9.018	55.1938	-46.1758
2020-04-28	57	9.225	55.3971	-46.1721
2020-04-29	58	10.491	55.6004	-45.1094
2020-04-30	59	12.423	55.8037	-43.3807
2020-05-01	60	10.468	56.007	-45.539
2020-05-02	61	12.653	56.2103	-43.5573
2020-05-03	62	11.549	56.4136	-44.8646
2020-05-04	63	9.617	56.6169	-46.9999
2020-05-05	64	8.42	56.8202	-48.4002
2020-05-06	65	11.204	57.0235	-45.8195
2020-05-07	66	11.664	57.2268	-45.5628
2020-05-08	67	11.595	57.4301	-45.8351
2020-05-09	68	11.848	57.6334	-45.7854
2020-05-10	69	12.009	57.8367	-45.8277
2020-05-11	70	9.571	58.04	-48.469
2020-05-12	71	8.627	58.2433	-49.6163
2020-05-13	72	9.248	58.4466	-49.1986
2020-05-14	73	9.709	58.6499	-48.9409
2020-05-15	74	11.112	58.8532	-47.7412
2020-05-16	75	12.147	59.0565	-46.9095
2020-05-17	76	9.962	59.2598	-49.2978
2020-05-18	77	7.477	59.4631	-51.9861
2020-05-19	78	5.982	59.6664	-53.6844
2020-05-20	79	8.144	59.8697	-51.7257
2020-05-21	80	10.951	60.073	-49.122
2020-05-22	81	10.169	60.2763	-50.1073
2020-05-23	82	9.939	60.4796	-50.5406
2020-05-24	83	9.34	60.6829	-51.3429
2020-05-25	84	5.959	60.8862	-54.9272
2020-05-26	85	7.799	61.0895	-53.2905
2020-05-27	86	7.385	61.2928	-53.9078
2020-05-28	87	10.974	61.4961	-50.5221
2020-05-29	88	9.87	61.6994	-51.8294
2020-05-30	89	9.041	61.9027	-52.8617
2020-05-31	90	10.767	62.106	-51.339
2020-06-01	91	20.475	62.3093	-41.8343
2020-06-02	92	7.661	62.5126	-54.8516
2020-06-03	93	11.273	62.7159	-51.4429
2020-06-04	94	13.712	62.9192	-49.2072
2020-06-05	95	12.906	63.1225	-50.2165
2020-06-06	96	12.86	63.3258	-50.4658
2020-06-07	97	11.457	63.5291	-52.0721
2020-06-08	98	10.997	63.7324	-52.7354
2020-06-09	99	9.248	63.9357	-54.6877
2020-06-10	100	12.331	64.139	-51.808
2020-06-11	101	15.897	64.3423	-48.4453
2020-06-12	102	16.311	64.5456	-48.2346
2020-06-13	103	17.531	64.7489	-47.2179
2020-06-14	104	15.506	64.9522	-49.4462
2020-06-15	105	15.759	65.1555	-49.3965
2020-06-16	106	15.483	65.3588	-49.8758
2020-06-17	107	17.876	65.5621	-47.6861
2020-06-18	108	19.486	65.7654	-46.2794
2020-06-19	109	21.212	65.9687	-44.7567
2020-06-20	110	19.785	66.172	-46.387
2020-06-21	111	17.163	66.3753	-49.2123
2020-06-22	112	15.989	66.5786	-50.5896
2020-06-23	113	19.44	66.7819	-47.3419
2020-06-24	114	21.879	66.9852	-45.1062
2020-06-25	115	23.052	67.1885	-44.1365
2020-06-26	116	25.79	67.3918	-41.6018
2020-06-27	117	22.017	67.5951	-45.5781
2020-06-28	118	21.258	67.7984	-46.5404
2020-06-29	119	15.69	68.0017	-52.3117
2020-06-30	120	16.472	68.205	-51.733
2020-07-01	121	15.414	68.4083	-52.9943
2020-07-02	122	20.636	68.6116	-47.9756
2020-07-03	123	20.337	68.8149	-48.4779
2020-07-04	124	21.235	69.0182	-47.7832
2020-07-05	125	19.325	69.2215	-49.8965
2020-07-06	126	13.459	69.4248	-55.9658
2020-07-07	127	13.09	69.6281	-56.5381
2020-07-08	128	19.21	69.8314	-50.6214
2020-07-09	129	19.049	70.0347	-50.9857
2020-07-10	130	19.118	70.238	-51.12
2020-07-11	131	18.98	70.4413	-51.4613
2020-07-12	132	16.242	70.6446	-54.4026
2020-07-13	133	14.678	70.8479	-56.1699
2020-07-14	134	14.862	71.0512	-56.1892
2020-07-15	135	19.509	71.2545	-51.7455
2020-07-16	136	19.808	71.4578	-51.6498
2020-07-17	137	19.003	71.6611	-52.6581
2020-07-18	138	19.946	71.8644	-51.9184
2020-07-19	139	17.117	72.0677	-54.9507
2020-07-20	140	15.874	72.271	-56.397
2020-07-21	141	15.805	72.4743	-56.6693
2020-07-22	142	19.348	72.6776	-53.3296
2020-07-23	143	20.107	72.8809	-52.7739
2020-07-24	144	23.098	73.0842	-49.9862
2020-07-25	145	26.319	73.2875	-46.9685
2020-07-26	146	21.718	73.4908	-51.7728
2020-07-27	147	19.21	73.6941	-54.4841
2020-07-28	148	21.488	73.8974	-52.4094
2020-07-29	149	24.11	74.1007	-49.9907
2020-07-30	150	28.113	74.304	-46.191
2020-07-31	151	25.399	74.5073	-49.1083
2020-08-01	152	27.722	74.7106	-46.9886
2020-08-02	153	26.503	74.9139	-48.4109
2020-08-03	154	23.466	75.1172	-51.6512
2020-08-04	155	25.284	75.3205	-50.0365
2020-08-05	156	29.655	75.5238	-45.8688
2020-08-06	157	30.966	75.7271	-44.7611
2020-08-07	158	34.578	75.9304	-41.3524
2020-08-08	159	34.877	76.1337	-41.2567
2020-08-09	160	28.366	76.337	-47.971
2020-08-10	161	24.041	76.5403	-52.4993
2020-08-11	162	27.86	76.7436	-48.8836
2020-08-12	163	34.072	76.9469	-42.8749
2020-08-13	164	37.546	77.1502	-39.6042
2020-08-14	165	40.974	77.3535	-36.3795
2020-08-15	166	43.205	77.5568	-34.3518
2020-08-16	167	38.995	77.7601	-38.7651
2020-08-17	168	34.9	77.9634	-43.0634
2020-08-18	169	37.868	78.1667	-40.2987
2020-08-19	170	46.127	78.37	-32.243
2020-08-20	171	49.509	78.5733	-29.0643
2020-08-21	172	49.187	78.7766	-29.5896
2020-08-22	173	54.961	78.9799	-24.0189
2020-08-23	174	46.978	79.1832	-32.2052
2020-08-24	175	42.676	79.3865	-36.7105
2020-08-25	176	39.455	79.5898	-40.1348
2020-08-26	177	39.202	79.7931	-40.5911
2020-08-27	178	46.242	79.9964	-33.7544
2020-08-28	179	57.722	80.1997	-22.4777
2020-08-29	180	59.333	80.403	-21.07
2020-08-30	181	50.13	80.6063	-30.4763
2020-08-31	182	50.659	80.8096	-30.1506
2020-09-01	183	49.394	81.0129	-31.6189
2020-09-02	184	58.757	81.2162	-22.4592
2020-09-03	185	56.756	81.4195	-24.6635
2020-09-04	186	63.704	81.6228	-17.9188
2020-09-05	187	66.649	81.8261	-15.1771
2020-09-06	188	50.728	82.0294	-31.3014
2020-09-07	189	51.833	82.2327	-30.3997
2020-09-08	190	57.285	82.436	-25.151
2020-09-09	191	59.747	82.6393	-22.8923
2020-09-10	192	60.621	82.8426	-22.2216
2020-09-11	193	74.241	83.0459	-8.8049
2020-09-12	194	73.274	83.2492	-9.9752
2020-09-13	195	58.988	83.4525	-24.4645
2020-09-14	196	58.826	83.6558	-24.8298
2020-09-15	197	68.995	83.8591	-14.8641
2020-09-16	198	69.386	84.0624	-14.6764
2020-09-17	199	84.639	84.2657	0.3733
2020-09-18	200	76.61	84.469	-7.859
2020-09-19	201	76.955	84.6723	-7.7173
2020-09-20	202	70.652	84.8756	-14.2236
2020-09-21	203	63.98	85.0789	-21.0989
2020-09-22	204	68.788	85.2822	-16.4942
2020-09-23	205	82.776	85.4855	-2.7095
2020-09-24	206	80.015	85.6888	-5.6738
2020-09-25	207	84.317	85.8921	-1.5751
2020-09-26	208	90.529	86.0954	4.4336
2020-09-27	209	74.379	86.2987	-11.9197
2020-09-28	210	63.957	86.502	-22.545
2020-09-29	211	85.813	86.7053	-0.8923
2020-09-30	212	95.176	86.9086	8.2674
2020-10-01	213	96.142	87.1119	9.0301
2020-10-02	214	109.302	87.3152	21.9868
2020-10-03	215	110.084	87.5185	22.5655
2020-10-04	216	98.075	87.7218	10.3532
2020-10-05	217	89.839	87.9251	1.9139
2020-10-06	218	103.113	88.1284	14.9846
2020-10-07	219	112.431	88.3317	24.0993
2020-10-08	220	127.569	88.535	39.034
2020-10-09	221	137.139	88.7383	48.4007
2020-10-10	222	135.759	88.9416	46.8174
2020-10-11	223	114.11	89.1449	24.9651
2020-10-12	224	105.966	89.3482	16.6178
2020-10-13	225	122.185	89.5515	32.6335
2020-10-14	226	132.975	89.7548	43.2202
2020-10-15	227	121.012	89.9581	31.0539
2020-10-16	228	142.753	90.1614	52.5916
2020-10-17	229	152.507	90.3647	62.1423
2020-10-18	230	125.268	90.568	34.7
2020-10-19	231	114.708	90.7713	23.9367
2020-10-20	232	130.674	90.9746	39.6994
2020-10-21	233	160.467	91.1779	69.2891
2020-10-22	234	168.404	91.3812	77.0228
2020-10-23	235	178.987	91.5845	87.4025
2020-10-24	236	167.369	91.7878	75.5812
2020-10-25	237	147.377	91.9911	55.3859
2020-10-26	238	129.409	92.1944	37.2146
2020-10-27	239	158.397	92.3977	65.9993
2020-10-28	240	179.217	92.601	86.616
2020-10-29	241	175.789	92.8043	82.9847
2020-10-30	242	198.036	93.0076	105.028
2020-10-31	243	208.389	93.2109	115.178
2020-11-01	244	189.639	93.4142	96.2248
2020-11-02	245	160.904	93.6175	67.2865
2020-11-03	246	209.723	93.8208	115.902
2020-11-04	247	225.666	94.0241	131.642
2020-11-05	248	233.235	94.2274	139.008
2020-11-06	249	228.565	94.4307	134.134
2020-11-07	250	253.826	94.634	159.192
2020-11-08	251	221.939	94.8373	127.102
2020-11-09	252	204.938	95.0406	109.897
2020-11-10	253	239.056	95.2439	143.812
2020-11-11	254	250.283	95.4472	154.836
2020-11-12	255	260.705	95.6505	165.054
2020-11-13	256	277.292	95.8538	181.438
2020-11-14	257	294.132	96.0571	198.075
2020-11-15	258	251.686	96.2604	155.426
2020-11-16	259	231.165	96.4637	134.701
2020-11-17	260	280.145	96.667	183.478
2020-11-18	261	293.649	96.8703	196.779
2020-11-19	262	313.572	97.0736	216.498
2020-11-20	263	341.272	97.2769	243.995
2020-11-21	264	341.962	97.4802	244.482
2020-11-22	265	284.47	97.6835	186.787
2020-11-23	266	258.289	97.8868	160.402
2020-11-24	267	288.174	98.0901	190.084
2020-11-25	268	325.858	98.2934	227.565
2020-11-26	269	359.424	98.4967	260.927
2020-11-27	270	379.462	98.7	280.762
2020-11-28	271	381.555	98.9033	282.652
2020-11-29	272	305.313	99.1066	206.206
2020-11-30	273	235.536	99.3099	136.226
2020-12-01	274	293.879	99.5132	194.366
2020-12-02	275	309.27	99.7165	209.553
2020-12-03	276	340.766	99.9198	240.846
2020-12-04	277	355.582	100.123	255.459
2020-12-05	278	325.697	100.326	225.371
2020-12-06	279	274.416	100.53	173.886
2020-12-07	280	206.709	100.733	105.976
2020-12-08	281	256.656	100.936	155.72
2020-12-09	282	297.629	101.14	196.489
2020-12-10	283	316.011	101.343	214.668
2020-12-11	284	319.623	101.546	218.077
2020-12-12	285	304.117	101.749	202.368
2020-12-13	286	220.973	101.953	119.02
2020-12-14	287	158.213	102.156	56.0569
2020-12-15	288	203.374	102.359	101.015
2020-12-16	289	254.378	102.563	151.815
2020-12-17	290	286.978	102.766	184.212
2020-12-18	291	300.597	102.969	197.628
2020-12-19	292	280.191	103.173	177.018
2020-12-20	293	201.602	103.376	98.2261
2020-12-21	294	160.536	103.579	56.9568
2020-12-22	295	205.881	103.782	102.099
2020-12-23	296	243.22	103.986	139.234
2020-12-24	297	274.37	104.189	170.181
2020-12-25	298	263.603	104.392	159.211
2020-12-26	299	187.131	104.596	82.5353
2020-12-27	300	150.644	104.799	45.845
2020-12-28	301	110.636	105.002	5.6337
2020-12-29	302	170.291	105.206	65.0854
2020-12-30	303	193.343	105.409	87.9341
2020-12-31	304	232.752	105.612	127.14
2021-01-01	305	226.794	105.816	120.979
2021-01-02	306	124.256	106.019	18.2372
2021-01-03	307	112.293	106.222	6.0709
2021-01-04	308	103.389	106.425	-3.0364
2021-01-05	309	129.409	106.629	22.7803
2021-01-06	310	166.242	106.832	59.41
2021-01-07	311	214.416	107.035	107.381
2021-01-08	312	137.99	107.239	30.7514
2021-01-09	313	118.32	107.442	10.8781
2021-01-10	314	122.438	107.645	14.7928
2021-01-11	315	105.483	107.849	-2.3655
2021-01-12	316	124.072	108.052	16.0202
2021-01-13	317	154.486	108.255	46.2309
2021-01-14	318	192.906	108.458	84.4476
2021-01-15	319	198.312	108.662	89.6503
2021-01-16	320	187.522	108.865	78.657
2021-01-17	321	147.193	109.068	38.1247
2021-01-18	322	77.806	109.272	-31.4656
2021-01-19	323	97.339	109.475	-12.1359
2021-01-20	324	108.796	109.678	-0.8822
2021-01-21	325	136.334	109.882	26.4525
2021-01-22	326	130.651	110.085	20.5662
2021-01-23	327	121.104	110.288	10.8159
2021-01-24	328	97.592	110.491	-12.8994
2021-01-25	329	64.578	110.695	-46.1167
2021-01-26	330	69.892	110.898	-41.006
2021-01-27	331	93.244	111.101	-17.8573
2021-01-28	332	133.688	111.305	22.3834
2021-01-29	333	125.452	111.508	13.9441
2021-01-30	334	114.248	111.711	2.5368
2021-01-31	335	79.44	111.915	-32.4745
2021-02-01	336	52.615	112.118	-59.5028
2021-02-02	337	60.529	112.321	-51.7921
2021-02-03	338	81.372	112.524	-31.1524
2021-02-04	339	122.691	112.728	9.9633
2021-02-05	340	118.872	112.931	5.941
2021-02-06	341	104.862	113.134	-8.2723
2021-02-07	342	83.052	113.338	-30.2856
2021-02-08	343	54.202	113.541	-59.3389
2021-02-09	344	65.958	113.744	-47.7862
2021-02-10	345	83.857	113.948	-30.0905
2021-02-11	346	121.334	114.151	7.1832
2021-02-12	347	114.915	114.354	0.5609
2021-02-13	348	124.302	114.557	9.7446
2021-02-14	349	76.173	114.761	-38.5877
2021-02-15	350	58.435	114.964	-56.529
2021-02-16	351	76.978	115.167	-38.1893
2021-02-17	352	103.182	115.371	-12.1886
2021-02-18	353	148.182	115.574	32.6081
2021-02-19	354	154.647	115.777	38.8698
2021-02-20	355	148.918	115.981	32.9375
2021-02-21	356	107.277	116.184	-8.9068
2021-02-22	357	77.185	116.387	-39.2021
2021-02-23	358	99.524	116.59	-17.0664
2021-02-24	359	137.806	116.794	21.0123
2021-02-25	360	190.444	116.997	73.447
2021-02-26	361	187.131	117.2	69.9307
2021-02-27	362	190.881	117.404	73.4774
2021-02-28	363	137.07	117.607	19.4631
2021-03-01	364	101.365	117.81	-16.4452
2021-03-02	365	125.613	118.014	7.5995
2021-03-03	366	169.187	118.217	50.9702
2021-03-04	367	234.179	118.42	115.759
2021-03-05	368	236.341	118.623	117.718
2021-03-06	369	212.967	118.827	94.1403
2021-03-07	370	167.576	119.03	48.546
2021-03-08	371	130.674	119.233	11.4407
2021-03-09	372	77.392	119.437	-42.0446
2021-03-10	373	149.079	119.64	29.4391
2021-03-11	374	211.357	119.843	91.5138
2021-03-12	375	300.114	120.046	180.067
2021-03-13	376	307.729	120.25	187.479
2021-03-14	377	209.585	120.453	89.1319
2021-03-15	378	158.328	120.656	37.6716
2021-03-16	379	223.849	120.86	102.989
2021-03-17	380	274.255	121.063	153.192
2021-03-18	381	348.381	121.266	227.115
2021-03-19	382	366.647	121.47	245.177
2021-03-20	383	353.741	121.673	232.068
2021-03-21	384	258.335	121.876	136.459
2021-03-22	385	183.634	122.079	61.5545
2021-03-23	386	266.042	122.283	143.759
2021-03-24	387	328.204	122.486	205.718
2021-03-25	388	385.627	122.689	262.938
2021-03-26	389	419.308	122.893	296.415
2021-03-27	390	403.204	123.096	280.108
2021-03-28	391	277.016	123.299	153.717
2021-03-29	392	194.815	123.503	71.3124
2021-03-30	393	244.968	123.706	121.262
2021-03-31	394	261.004	123.909	137.095
2021-04-01	395	406.77	124.112	282.657
2021-04-02	396	460.19	124.316	335.874
2021-04-03	397	470.612	124.519	346.093
2021-04-04	398	318.818	124.722	194.096
2021-04-05	399	236.962	124.926	112.036
2021-04-06	400	308.235	125.129	183.106
2021-04-07	401	357.399	125.332	232.067
2021-04-08	402	449.676	125.536	324.14
2021-04-09	403	455.497	125.739	329.758
2021-04-10	404	404.607	125.942	278.665
2021-04-11	405	281.548	126.145	155.403
2021-04-12	406	183.703	126.349	57.3542
2021-04-13	407	271.678	126.552	145.126
2021-04-14	408	337.66	126.755	210.905
2021-04-15	409	380.819	126.959	253.86
2021-04-16	410	404.953	127.162	277.791
2021-04-17	411	347.483	127.365	220.118
2021-04-18	412	239.424	127.569	111.855
2021-04-19	413	152.53	127.772	24.7581
2021-04-20	414	208.435	127.975	80.4598
2021-04-21	415	282.675	128.178	154.497
2021-04-22	416	376.31	128.382	247.928
2021-04-23	417	331.287	128.585	202.702
2021-04-24	418	295.421	128.788	166.633
2021-04-25	419	185.383	128.992	56.3913
2021-04-26	420	119.263	129.195	-9.932
2021-04-27	421	184.9	129.398	55.5017
2021-04-28	422	223.366	129.602	93.7644
2021-04-29	423	270.321	129.805	140.516
2021-04-30	424	234.432	130.008	104.424
2021-05-01	425	199.508	130.212	69.2965
2021-05-02	426	120.023	130.415	-10.3918
2021-05-03	427	66.234	130.618	-64.3841
2021-05-04	428	59.563	130.821	-71.2584
2021-05-05	429	61.978	131.025	-69.0467
2021-05-06	430	141.694	131.228	10.466
2021-05-07	431	196.219	131.431	64.7877
2021-05-08	432	203.397	131.635	71.7624
2021-05-09	433	126.556	131.838	-5.2819
2021-05-10	434	67.73	132.041	-64.3112
2021-05-11	435	53.696	132.245	-78.5485
2021-05-12	436	107.185	132.448	-25.2628
2021-05-13	437	159.524	132.651	26.8729
2021-05-14	438	176.825	132.854	43.9706
2021-05-15	439	159.179	133.058	26.1213
2021-05-16	440	86.227	133.261	-47.034
2021-05-17	441	51.994	133.464	-81.4703
2021-05-18	442	97.109	133.668	-36.5586
2021-05-19	443	120.989	133.871	-12.8819
2021-05-20	444	121.587	134.074	-12.4872
2021-05-21	445	117.561	134.278	-16.7165
2021-05-22	446	108.819	134.481	-25.6618
2021-05-23	447	61.127	134.684	-73.5571
2021-05-24	448	33.52	134.887	-101.367
2021-05-25	449	62.807	135.091	-72.2837
2021-05-26	450	81.004	135.294	-54.29
2021-05-27	451	83.673	135.497	-51.8243
2021-05-28	452	78.957	135.701	-56.7436
2021-05-29	453	74.31	135.904	-61.5939
2021-05-30	454	42.308	136.107	-93.7992
2021-05-31	455	26.595	136.31	-109.715
2021-06-01	456	52.178	136.514	-84.3358
2021-06-02	457	53.719	136.717	-82.9981
2021-06-03	458	62.277	136.92	-74.6434
2021-06-04	459	55.053	137.124	-82.0707
2021-06-05	460	46.725	137.327	-90.602
2021-06-06	461	24.732	137.53	-112.798
2021-06-07	462	15.345	137.734	-122.389
2021-06-08	463	39.939	137.937	-97.9979
2021-06-09	464	34.992	138.14	-103.148
2021-06-10	465	44.264	138.344	-94.0795
2021-06-11	466	40.192	138.547	-98.3548
2021-06-12	467	32.761	138.75	-105.989
2021-06-13	468	23.443	138.953	-115.51
2021-06-14	469	13.597	139.157	-125.56
2021-06-15	470	27.538	139.36	-111.822
2021-06-16	471	28.366	139.563	-111.197
2021-06-17	472	31.932	139.767	-107.835
2021-06-18	473	27.101	139.97	-112.869
2021-06-19	474	24.824	140.173	-115.349
2021-06-20	475	16.633	140.377	-123.744
2021-06-21	476	13.505	140.58	-127.075
2021-06-22	477	13.182	140.783	-127.601
2021-06-23	478	25.905	140.986	-115.081
2021-06-24	479	28.712	141.19	-112.478
2021-06-25	480	27.699	141.393	-113.694
2021-06-26	481	25.514	141.596	-116.082
2021-06-27	482	18.842	141.8	-122.958
2021-06-28	483	15.575	142.003	-126.428
2021-06-29	484	13.367	142.206	-128.839
2021-06-30	485	23.972	142.41	-118.438
2021-07-01	486	25.767	142.613	-116.846
2021-07-02	487	25.836	142.816	-116.98
2021-07-03	488	26.25	143.019	-116.769
2021-07-04	489	19.003	143.223	-124.22
2021-07-05	490	16.15	143.426	-127.276
2021-07-06	491	22.845	143.629	-120.784
2021-07-07	492	24.432	143.833	-119.401
2021-07-08	493	24.709	144.036	-119.327
2021-07-09	494	25.813	144.239	-118.426
2021-07-10	495	22.592	144.442	-121.85
2021-07-11	496	17.922	144.646	-126.724
2021-07-12	497	15.299	144.849	-129.55
2021-07-13	498	22.362	145.052	-122.69
2021-07-14	499	23.995	145.256	-121.261
2021-07-15	500	25.836	145.459	-119.623
2021-07-16	501	28.827	145.662	-116.835
2021-07-17	502	25.698	145.866	-120.168
2021-07-18	503	19.256	146.069	-126.813
2021-07-19	504	16.495	146.272	-129.777
2021-07-20	505	26.089	146.476	-120.387
2021-07-21	506	27.492	146.679	-119.187
2021-07-22	507	28.965	146.882	-117.917
2021-07-23	508	29.862	147.085	-117.223
2021-07-24	509	29.839	147.289	-117.45
2021-07-25	510	19.348	147.492	-128.144
2021-07-26	511	17.807	147.695	-129.888
2021-07-27	512	28.228	147.899	-119.671
2021-07-28	513	29.149	148.102	-118.953
2021-07-29	514	32.116	148.305	-116.189
2021-07-30	515	34.739	148.508	-113.769
2021-07-31	516	33.566	148.712	-115.146
2021-08-01	517	23.558	148.915	-125.357
2021-08-02	518	18.497	149.118	-130.621
2021-08-03	519	31.426	149.322	-117.896
2021-08-04	520	34.969	149.525	-114.556
2021-08-05	521	36.994	149.728	-112.734
2021-08-06	522	38.374	149.932	-111.558
2021-08-07	523	37.891	150.135	-112.244
2021-08-08	524	27.929	150.338	-122.409
2021-08-09	525	20.843	150.541	-129.698
2021-08-10	526	32.07	150.745	-118.675
2021-08-11	527	39.916	150.948	-111.032
2021-08-12	528	42.975	151.151	-108.176
2021-08-13	529	43.228	151.355	-108.127
2021-08-14	530	45.23	151.558	-106.328
2021-08-15	531	30.115	151.761	-121.646
2021-08-16	532	23.65	151.965	-128.315
2021-08-17	533	34.486	152.168	-117.682
2021-08-18	534	47.139	152.371	-105.232
2021-08-19	535	49.67	152.575	-102.904
2021-08-20	536	50.383	152.778	-102.395
2021-08-21	537	53.328	152.981	-99.6531
2021-08-22	538	36.58	153.184	-116.604
2021-08-23	539	27.354	153.388	-126.034
2021-08-24	540	29.103	153.591	-124.488
2021-08-25	541	29.701	153.794	-124.093
2021-08-26	542	48.704	153.998	-105.294
2021-08-27	543	58.872	154.201	-95.3289
2021-08-28	544	59.54	154.404	-94.8642
2021-08-29	545	55.076	154.608	-99.5315
2021-08-30	546	27.975	154.811	-126.836
2021-08-31	547	41.296	155.014	-113.718
2021-09-01	548	57.239	155.217	-97.9784
2021-09-02	549	66.05	155.421	-89.3707
2021-09-03	550	70.836	155.624	-84.788
2021-09-04	551	60.138	155.827	-95.6893
2021-09-05	552	49.279	156.031	-106.752
2021-09-06	553	26.273	156.234	-129.961
2021-09-07	554	58.942	156.437	-97.4952
2021-09-08	555	71.848	156.641	-84.7925
2021-09-09	556	92.254	156.844	-64.5898
2021-09-10	557	90.828	157.047	-66.2191
2021-09-11	558	96.533	157.25	-60.7174
2021-09-12	559	57.86	157.454	-99.5937
2021-09-13	560	35.015	157.657	-122.642
2021-09-14	561	83.742	157.86	-74.1183
2021-09-15	562	113.604	158.064	-44.4596
2021-09-16	563	139.187	158.267	-19.0799
2021-09-17	564	159.662	158.47	1.1918
2021-09-18	565	151.012	158.673	-7.6615
2021-09-19	566	99.662	158.877	-59.2148
2021-09-20	567	60.575	159.08	-98.5051
2021-09-21	568	127.5	159.283	-31.7834
2021-09-22	569	164.539	159.487	5.0523
2021-09-23	570	190.513	159.69	30.823
2021-09-24	571	218.442	159.893	58.5487
2021-09-25	572	200.728	160.097	40.6314
2021-09-26	573	118.021	160.3	-42.2789
2021-09-27	574	80.797	160.503	-79.7062
2021-09-28	575	162.676	160.707	1.9695
2021-09-29	576	234.777	160.91	73.8672
2021-09-30	577	283.32	161.113	122.207
2021-10-01	578	289.945	161.316	128.629
2021-10-02	579	285.183	161.52	123.663
2021-10-03	580	197.277	161.723	35.554
2021-10-04	581	125.429	161.926	-36.4973
2021-10-05	582	241.356	162.13	79.2264
2021-10-06	583	306.349	162.333	144.016
2021-10-07	584	363.358	162.536	200.822
2021-10-08	585	392.184	162.74	229.445

## Sheet: Japan
Date	Day	Cases	Trend	Detrend
2020-01-22	1	0	3.9971	-3.9971
2020-01-23	2	0	3.9371	-3.9371
2020-01-24	3	0	3.8777	-3.8777
2020-01-25	4	0	3.8189	-3.8189
2020-01-26	5	0.016	3.7607	-3.7447
2020-01-27	6	0	3.7031	-3.7031
2020-01-28	7	0.024	3.6461	-3.6221							Raw data with trend
2020-01-29	8	0	3.5897	-3.5897
2020-01-30	9	0.032	3.5339	-3.5019
2020-01-31	10	0.032	3.4787	-3.4467
2020-02-01	11	0.04	3.4241	-3.3841
2020-02-02	12	0	3.3701	-3.3701
2020-02-03	13	0	3.3167	-3.3167
2020-02-04	14	0.016	3.2639	-3.2479
2020-02-05	15	0.008	3.2117	-3.2037
2020-02-06	16	0	3.1601	-3.1601
2020-02-07	17	0	3.1091	-3.1091
2020-02-08	18	0.008	3.0587	-3.0507
2020-02-09	19	0	3.0089	-3.0089
2020-02-10	20	0.016	2.9597	-2.9437
2020-02-11	21	0.008	2.9111	-2.9031							Time series (detrended
2020-02-12	22	0.008	2.8631	-2.8551
2020-02-13	23	0.04	2.8157	-2.7757
2020-02-14	24	0.079	2.7689	-2.6899
2020-02-15	25	0.087	2.7227	-2.6357
2020-02-16	26	0.048	2.6771	-2.6291
2020-02-17	27	0.056	2.6321	-2.5761
2020-02-18	28	0.095	2.5877	-2.4927
2020-02-19	29	0.048	2.5439	-2.4959
2020-02-20	30	0.079	2.5007	-2.4217
2020-02-21	31	0.135	2.4581	-2.3231
2020-02-22	32	0.198	2.4161	-2.2181
2020-02-23	33	0.095	2.3747	-2.2797
2020-02-24	34	0.087	2.3339	-2.2469
2020-02-25	35	0.103	2.2937	-2.1907
2020-02-26	36	0.151	2.2541	-2.1031
2020-02-27	37	0.206	2.2151	-2.0091
2020-02-28	38	0.143	2.1767	-2.0337
2020-02-29	39	0.071	2.1389	-2.0679
2020-03-01	40	0.111	2.1017	-1.9907
2020-03-02	41	0.151	2.0651	-1.9141
2020-03-03	42	0.159	2.0291	-1.8701
2020-03-04	43	0.278	1.9937	-1.7157
2020-03-05	44	0.254	1.9589	-1.7049
2020-03-06	45	0.436	1.9247	-1.4887
2020-03-07	46	0.365	1.8911	-1.5261
2020-03-08	47	0.262	1.8581	-1.5961
2020-03-09	48	0.222	1.8257	-1.6037
2020-03-10	49	0.46	1.7939	-1.3339
2020-03-11	50	0.436	1.7627	-1.3267
2020-03-12	51	0.444	1.7321	-1.2881
2020-03-13	52	0.294	1.7021	-1.4081
2020-03-14	53	0.492	1.6727	-1.1807
2020-03-15	54	0.246	1.6439	-1.3979
2020-03-16	55	0.135	1.6157	-1.4807
2020-03-17	56	0.397	1.5881	-1.1911
2020-03-18	57	0.278	1.5611	-1.2831
2020-03-19	58	0.317	1.5347	-1.2177
2020-03-20	59	0.428	1.5089	-1.0809
2020-03-21	60	0.294	1.4837	-1.1897
2020-03-22	61	0.357	1.4591	-1.1021
2020-03-23	62	0.317	1.4351	-1.1181
2020-03-24	63	0.579	1.4117	-0.8327
2020-03-25	64	0.77	1.3889	-0.6189
2020-03-26	65	0.809	1.3667	-0.5577
2020-03-27	66	0.904	1.3451	-0.4411
2020-03-28	67	1.571	1.3241	0.2469
2020-03-29	68	1.42	1.3037	0.1163
2020-03-30	69	0.746	1.2839	-0.5379
2020-03-31	70	2.015	1.2647	0.7503
2020-04-01	71	2.221	1.2461	0.9749
2020-04-02	72	2.245	1.2281	1.0169
2020-04-03	73	2.666	1.2107	1.4553
2020-04-04	74	2.943	1.1939	1.7491
2020-04-05	75	2.785	1.1777	1.6073
2020-04-06	76	1.856	1.1621	0.6939
2020-04-07	77	2.975	1.1471	1.8279
2020-04-08	78	4.244	1.1327	3.1113
2020-04-09	79	4.712	1.1189	3.5931
2020-04-10	80	5.046	1.1057	3.9403
2020-04-11	81	5.561	1.0931	4.4679
2020-04-12	82	4.141	1.0811	3.0599
2020-04-13	83	2.38	1.0697	1.3103
2020-04-14	84	3.998	1.0589	2.9391
2020-04-15	85	4.427	1.0487	3.3783
2020-04-16	86	4.466	1.0391	3.4269
2020-04-17	87	4.443	1.0301	3.4129
2020-04-18	88	4.681	1.0217	3.6593
2020-04-19	89	2.904	1.0139	1.8901
2020-04-20	90	2.729	1.0067	1.7223
2020-04-21	91	3.038	1.0001	2.0379
2020-04-22	92	3.142	0.9941	2.1479
2020-04-23	93	3.427	0.9887	2.4383
2020-04-24	94	3.054	0.9839	2.0701
2020-04-25	95	2.634	0.9797	1.6543
2020-04-26	96	1.737	0.9761	0.7609
2020-04-27	97	1.357	0.9731	0.3839
2020-04-28	98	2.253	0.9707	1.2823
2020-04-29	99	1.714	0.9689	0.7451
2020-04-30	100	1.65	0.9677	0.6823
2020-05-01	101	2.174	0.9671	1.2069
2020-05-02	102	2.404	0.9671	1.4369
2020-05-03	103	1.587	0.9677	0.6193
2020-05-04	104	1.333	0.9689	0.3641
2020-05-05	105	0.992	0.9707	0.0213
2020-05-06	106	0.801	0.9731	-0.1721
2020-05-07	107	0.777	0.9761	-0.1991
2020-05-08	108	0.69	0.9797	-0.2897
2020-05-09	109	0.912	0.9839	-0.0719
2020-05-10	110	0.547	0.9887	-0.4417
2020-05-11	111	0.294	0.9941	-0.7001
2020-05-12	112	0.69	1.0001	-0.3101
2020-05-13	113	0.397	1.0067	-0.6097
2020-05-14	114	0.777	1.0139	-0.2369
2020-05-15	115	0.413	1.0217	-0.6087
2020-05-16	116	0.428	1.0301	-0.6021
2020-05-17	117	0.19	1.0391	-0.8491
2020-05-18	118	0.262	1.0487	-0.7867
2020-05-19	119	0.222	1.0589	-0.8369
2020-05-20	120	0.27	1.0697	-0.7997
2020-05-21	121	0.325	1.0811	-0.7561
2020-05-22	122	0.182	1.0931	-0.9111
2020-05-23	123	0.198	1.1057	-0.9077
2020-05-24	124	0.325	1.1189	-0.7939
2020-05-25	125	0.167	1.1327	-0.9657
2020-05-26	126	0.238	1.1471	-0.9091
2020-05-27	127	0.206	1.1621	-0.9561
2020-05-28	128	0.555	1.1777	-0.6227
2020-05-29	129	0.595	1.1939	-0.5989
2020-05-30	130	0.341	1.2107	-0.8697
2020-05-31	131	0.278	1.2281	-0.9501
2020-06-01	132	0.286	1.2461	-0.9601
2020-06-02	133	0.397	1.2647	-0.8677
2020-06-03	134	0.238	1.2839	-1.0459
2020-06-04	135	0.349	1.3037	-0.9547
2020-06-05	136	0.373	1.3241	-0.9511
2020-06-06	137	0.333	1.3451	-1.0121
2020-06-07	138	0.309	1.3667	-1.0577
2020-06-08	139	0.167	1.3889	-1.2219
2020-06-09	140	0.405	1.4117	-1.0067
2020-06-10	141	0.278	1.4351	-1.1571
2020-06-11	142	0.325	1.4591	-1.1341
2020-06-12	143	0.5	1.4837	-0.9837
2020-06-13	144	0.341	1.5089	-1.1679
2020-06-14	145	0.603	1.5347	-0.9317
2020-06-15	146	0.555	1.5611	-1.0061
2020-06-16	147	0.357	1.5881	-1.2311
2020-06-17	148	0.365	1.6157	-1.2507
2020-06-18	149	0.46	1.6439	-1.1839
2020-06-19	150	0.555	1.6727	-1.1177
2020-06-20	151	0.532	1.7021	-1.1701
2020-06-21	152	0.436	1.7321	-1.2961
2020-06-22	153	0.317	1.7627	-1.4457
2020-06-23	154	0.468	1.7939	-1.3259
2020-06-24	155	0.666	1.8257	-1.1597
2020-06-25	156	0.73	1.8581	-1.1281
2020-06-26	157	0.849	1.8911	-1.0421
2020-06-27	158	0.73	1.9247	-1.1947
2020-06-28	159	0.889	1.9589	-1.0699
2020-06-29	160	0.873	1.9937	-1.1207
2020-06-30	161	1.103	2.0291	-0.9261
2020-07-01	162	1.769	2.0651	-0.2961
2020-07-02	163	1.722	2.1017	-0.3797
2020-07-03	164	1.031	2.1389	-1.1079
2020-07-04	165	2.19	2.1767	0.0133
2020-07-05	166	1.642	2.2151	-0.5731
2020-07-06	167	1.428	2.2541	-0.8261
2020-07-07	168	1.642	2.2937	-0.6517
2020-07-08	169	1.634	2.3339	-0.6999
2020-07-09	170	2.824	2.3747	0.4493
2020-07-10	171	3.388	2.4161	0.9719
2020-07-11	172	3.062	2.4581	0.6039
2020-07-12	173	3.261	2.5007	0.7603
2020-07-13	174	2.253	2.5439	-0.2909
2020-07-14	175	2.475	2.5877	-0.1127
2020-07-15	176	5.831	2.6321	3.1989
2020-07-16	177	2.681	2.6771	0.0039
2020-07-17	178	4.712	2.7227	1.9893
2020-07-18	179	6.68	2.7689	3.9111
2020-07-19	180	3.967	2.8157	1.1513
2020-07-20	181	2.063	2.8631	-0.8001
2020-07-21	182	6.006	2.9111	3.0949
2020-07-22	183	5.339	2.9597	2.3793
2020-07-23	184	7.759	3.0089	4.7501
2020-07-24	185	6.101	3.0587	3.0423
2020-07-25	186	6.355	3.1091	3.2459
2020-07-26	187	6.854	3.1601	3.6939
2020-07-27	188	4.712	3.2117	1.5003
2020-07-28	189	7.727	3.2639	4.4631
2020-07-29	190	10.044	3.3167	6.7273
2020-07-30	191	13.978	3.3701	10.6079
2020-07-31	192	8.647	3.4241	5.2229
2020-08-01	193	12.455	3.4787	8.9763
2020-08-02	194	10.409	3.5339	6.8751
2020-08-03	195	7.798	3.5897	4.2083
2020-08-04	196	9.901	3.6461	6.2549
2020-08-05	197	10.623	3.7031	6.9199
2020-08-06	198	11.749	3.7607	7.9883
2020-08-07	199	12.669	3.8189	8.8501
2020-08-08	200	12.519	3.8777	8.6413
2020-08-09	201	11.424	3.9371	7.4869
2020-08-10	202	6.624	3.9971	2.6269
2020-08-11	203	5.434	4.0577	1.3763
2020-08-12	204	7.822	4.1189	3.7031
2020-08-13	205	9.385	4.1807	5.2043
2020-08-14	206	10.686	4.2431	6.4429
2020-08-15	207	9.782	4.3061	5.4759
2020-08-16	208	8.116	4.3697	3.7463
2020-08-17	209	5.101	4.4339	0.6671
2020-08-18	210	7.291	4.4987	2.7923
2020-08-19	211	8.663	4.5641	4.0989
2020-08-20	212	9.298	4.6301	4.6679
2020-08-21	213	8.322	4.6967	3.6253
2020-08-22	214	7.672	4.7639	2.9081
2020-08-23	215	5.887	4.8317	1.0553
2020-08-24	216	3.967	4.9001	-0.9331
2020-08-25	217	5.791	4.9691	0.8219
2020-08-26	218	7.069	5.0387	2.0303
2020-08-27	219	6.934	5.1089	1.8251
2020-08-28	220	6.712	5.1797	1.5323
2020-08-29	221	6.775	5.2511	1.5239
2020-08-30	222	4.8	5.3231	-0.5231
2020-08-31	223	3.475	5.3957	-1.9207
2020-09-01	224	4.974	5.4689	-0.4949
2020-09-02	225	4.728	5.5427	-0.8147
2020-09-03	226	5.228	5.6171	-0.3891
2020-09-04	227	4.665	5.6921	-1.0271
2020-09-05	228	4.768	5.7677	-0.9997
2020-09-06	229	3.578	5.8439	-2.2659
2020-09-07	230	2.34	5.9207	-3.5807
2020-09-08	231	4.054	5.9981	-1.9441
2020-09-09	232	4.284	6.0761	-1.7921
2020-09-10	233	5.173	6.1547	-0.9817
2020-09-11	234	5.093	6.2339	-1.1409
2020-09-12	235	5.141	6.3137	-1.1727
2020-09-13	236	3.491	6.3941	-2.9031
2020-09-14	237	2.126	6.4751	-4.3491
2020-09-15	238	4.221	6.5567	-2.3357
2020-09-16	239	4.371	6.6389	-2.2679
2020-09-17	240	3.895	6.7217	-2.8267
2020-09-18	241	4.546	6.8051	-2.2591
2020-09-19	242	4.768	6.8891	-2.1211
2020-09-20	243	3.808	6.9737	-3.1657
2020-09-21	244	2.539	7.0589	-4.5199
2020-09-22	245	2.467	7.1447	-4.6777
2020-09-23	246	1.872	7.2311	-5.3591
2020-09-24	247	3.816	7.3181	-3.5021
2020-09-25	248	4.474	7.4057	-2.9317
2020-09-26	249	5.149	7.4939	-2.3449
2020-09-27	250	3.832	7.5827	-3.7507
2020-09-28	251	2.364	7.6721	-5.3081
2020-09-29	252	4.268	7.7621	-3.4941
2020-09-30	253	4.514	7.8527	-3.3387
2020-10-01	254	5.18	7.9439	-2.7639
2020-10-02	255	4.157	8.0357	-3.8787
2020-10-03	256	4.578	8.1281	-3.5501
2020-10-04	257	3.181	8.2211	-5.0401
2020-10-05	258	2.229	8.3147	-6.0857
2020-10-06	259	4.07	8.4089	-4.3389
2020-10-07	260	3.959	8.5037	-4.5447
2020-10-08	261	5.077	8.5991	-3.5221
2020-10-09	262	4.665	8.6951	-4.0301
2020-10-10	263	5.514	8.7917	-3.2777
2020-10-11	264	3.475	8.8889	-5.4139
2020-10-12	265	1.999	8.9867	-6.9877
2020-10-13	266	3.975	9.0851	-5.1101
2020-10-14	267	4.292	9.1841	-4.8921
2020-10-15	268	5.617	9.2837	-3.6667
2020-10-16	269	5.093	9.3839	-4.2909
2020-10-17	270	4.966	9.4847	-4.5187
2020-10-18	271	3.395	9.5861	-6.1911
2020-10-19	272	2.459	9.6881	-7.2291
2020-10-20	273	3.864	9.7907	-5.9267
2020-10-21	274	4.919	9.8939	-4.9749
2020-10-22	275	4.911	9.9977	-5.0867
2020-10-23	276	5.823	10.1021	-4.2791
2020-10-24	277	5.799	10.2071	-4.4081
2020-10-25	278	3.935	10.3127	-6.3777
2020-10-26	279	3.237	10.4189	-7.1819
2020-10-27	280	5.101	10.5257	-5.4247
2020-10-28	281	5.799	10.6331	-4.8341
2020-10-29	282	6.323	10.7411	-4.4181
2020-10-30	283	6.156	10.8497	-4.6937
2020-10-31	284	6.958	10.9589	-4.0009
2020-11-01	285	4.887	11.0687	-6.1817
2020-11-02	286	3.871	11.1791	-7.3081
2020-11-03	287	6.965	11.2901	-4.3251
2020-11-04	288	4.911	11.4017	-6.4907
2020-11-05	289	8.219	11.5139	-3.2949
2020-11-06	290	9.298	11.6267	-2.3287
2020-11-07	291	10.337	11.7401	-1.4031
2020-11-08	292	7.576	11.8541	-4.2781
2020-11-09	293	6.323	11.9687	-5.6457
2020-11-10	294	10.282	12.0839	-1.8019
2020-11-11	295	12.09	12.1997	-0.1097
2020-11-12	296	13.042	12.3161	0.7259
2020-11-13	297	13.526	12.4331	1.0929
2020-11-14	298	13.907	12.5507	1.3563
2020-11-15	299	11.884	12.6689	-0.7849
2020-11-16	300	7.505	12.7877	-5.2827
2020-11-17	301	13.407	12.9071	0.4999
2020-11-18	302	17.691	13.0271	4.6639
2020-11-19	303	18.897	13.1477	5.7493
2020-11-20	304	19.246	13.2689	5.9771
2020-11-21	305	20.516	13.3907	7.1253
2020-11-22	306	17.16	13.5131	3.6469
2020-11-23	307	12.059	13.6361	-1.5771
2020-11-24	308	9.774	13.7597	-3.9857
2020-11-25	309	15.462	13.8839	1.5781
2020-11-26	310	19.754	14.0087	5.7453
2020-11-27	311	20.254	14.1341	6.1199
2020-11-28	312	21.253	14.2601	6.9929
2020-11-29	313	16.327	14.3867	1.9403
2020-11-30	314	11.479	14.5139	-3.0349
2020-12-01	315	15.978	14.6417	1.3363
2020-12-02	316	19.484	14.7701	4.7139
2020-12-03	317	19.881	14.8991	4.9819
2020-12-04	318	19.429	15.0287	4.4003
2020-12-05	319	19.698	15.1589	4.5391
2020-12-06	320	16.239	15.2897	0.9493
2020-12-07	321	12.035	15.4211	-3.3861
2020-12-08	322	17.12	15.5531	1.5669
2020-12-09	323	22.507	15.6857	6.8213
2020-12-10	324	23.617	15.8189	7.7981
2020-12-11	325	23.038	15.9527	7.0853
2020-12-12	326	23.498	16.0871	7.4109
2020-12-13	327	18.778	16.2221	2.5559
2020-12-14	328	13.264	16.3577	-3.0937
2020-12-15	329	19.365	16.4939	2.8711
2020-12-16	330	23.792	16.6307	7.1613
2020-12-17	331	25.379	16.7681	8.6109
2020-12-18	332	22.237	16.9061	5.3309
2020-12-19	333	24.292	17.0447	7.2473
2020-12-20	334	19.476	17.1839	2.2921
2020-12-21	335	14.312	17.3237	-3.0117
2020-12-22	336	21.087	17.4641	3.6229
2020-12-23	337	25.982	17.6051	8.3769
2020-12-24	338	29.845	17.7467	12.0983
2020-12-25	339	30.194	17.8889	12.3051
2020-12-26	340	30.876	18.0317	12.8443
2020-12-27	341	23.364	18.1751	5.1889
2020-12-28	342	18.834	18.3191	0.5149
2020-12-29	343	28.79	18.4637	10.3263
2020-12-30	344	30.591	18.6089	11.9821
2020-12-31	345	36.017	18.7547	17.2623
2021-01-01	346	25.839	18.9011	6.9379
2021-01-02	347	24.03	19.0481	4.9819
2021-01-03	348	25.355	19.1957	6.1593
2021-01-04	349	26.434	19.3439	7.0901
2021-01-05	350	39.238	19.4927	19.7453
2021-01-06	351	47.203	19.6421	27.5609
2021-01-07	352	60	19.7921	40.2079
2021-01-08	353	62.38	19.9427	42.4373
2021-01-09	354	61.8	20.0939	41.7061
2021-01-10	355	48.242	20.2457	27.9963
2021-01-11	356	39.095	20.3981	18.6969
2021-01-12	357	36.295	20.5511	15.7439
2021-01-13	358	46.164	20.7047	25.4593
2021-01-14	359	52.312	20.8589	31.4531
2021-01-15	360	56.62	21.0137	35.6063
2021-01-16	361	56.096	21.1691	34.9269
2021-01-17	362	45.799	21.3251	24.4739
2021-01-18	363	38.794	21.4817	17.3123
2021-01-19	364	42.713	21.6389	21.0741
2021-01-20	365	43.784	21.7967	21.9873
2021-01-21	366	44.593	21.9551	22.6379
2021-01-22	367	40.024	22.1141	17.9099
2021-01-23	368	37.715	22.2737	15.4413
2021-01-24	369	31.503	22.4339	9.0691
2021-01-25	370	22.094	22.5947	-0.5007
2021-01-26	371	30.631	22.7561	7.8749
2021-01-27	372	31.233	22.9181	8.3149
2021-01-28	373	33.018	23.0807	9.9373
2021-01-29	374	28.052	23.2439	4.8081
2021-01-30	375	26.331	23.4077	2.9233
2021-01-31	376	21.158	23.5721	-2.4141
2021-02-01	377	14.201	23.7371	-9.5361
2021-02-02	378	18.35	23.9027	-5.5527
2021-02-03	379	20.873	24.0689	-3.1959
2021-02-04	380	20.563	24.2357	-3.6727
2021-02-05	381	18.77	24.4031	-5.6331
2021-02-06	382	18.009	24.5711	-6.5621
2021-02-07	383	12.987	24.7397	-11.7527
2021-02-08	384	9.734	24.9089	-15.1749
2021-02-09	385	12.36	25.0787	-12.7187
2021-02-10	386	14.946	25.2491	-10.3031
2021-02-11	387	13.415	25.4201	-12.0051
2021-02-12	388	10.44	25.5917	-15.1517
2021-02-13	389	10.805	25.7639	-14.9589
2021-02-14	390	10.718	25.9367	-15.2187
2021-02-15	391	7.719	26.1101	-18.3911
2021-02-16	392	10.377	26.2841	-15.9071
2021-02-17	393	11.591	26.4587	-14.8677
2021-02-18	394	12.098	26.6339	-14.5359
2021-02-19	395	10.29	26.8097	-16.5197
2021-02-20	396	9.79	26.9861	-17.1961
2021-02-21	397	8.219	27.1631	-18.9441
2021-02-22	398	5.847	27.3407	-21.4937
2021-02-23	399	8.75	27.5189	-18.7689
2021-02-24	400	7.172	27.6977	-20.5257
2021-02-25	401	8.6	27.8771	-19.2771
2021-02-26	402	8.386	28.0571	-19.6711
2021-02-27	403	9.679	28.2377	-18.5587
2021-02-28	404	7.91	28.4189	-20.5089
2021-03-01	405	5.458	28.6007	-23.1427
2021-03-02	406	7.315	28.7831	-21.4681
2021-03-03	407	9.869	28.9661	-19.0971
2021-03-04	408	9.115	29.1497	-20.0347
2021-03-05	409	8.957	29.3339	-20.3769
2021-03-06	410	3.269	29.5187	-26.2497
2021-03-07	411	13.661	29.7041	-16.0431
2021-03-08	412	4.927	29.8901	-24.9631
2021-03-09	413	9.322	30.0767	-20.7547
2021-03-10	414	9.988	30.2639	-20.2759
2021-03-11	415	10.337	30.4517	-20.1147
2021-03-12	416	10.02	30.6401	-20.6201
2021-03-13	417	10.591	30.8291	-20.2381
2021-03-14	418	7.735	31.0187	-23.2837
2021-03-15	419	5.656	31.2089	-25.5529
2021-03-16	420	9.06	31.3997	-22.3397
2021-03-17	421	12.257	31.5911	-19.3341
2021-03-18	422	11.583	31.7831	-20.2001
2021-03-19	423	11.654	31.9757	-20.3217
2021-03-20	424	12.662	32.1689	-19.5069
2021-03-21	425	8.774	32.3627	-23.5887
2021-03-22	426	6.236	32.5571	-26.3211
2021-03-23	427	12.035	32.7521	-20.7171
2021-03-24	428	15.66	32.9477	-17.2877
2021-03-25	429	15.161	33.1439	-17.9829
2021-03-26	430	15.684	33.3407	-17.6567
2021-03-27	431	16.501	33.5381	-17.0371
2021-03-28	432	14.145	33.7361	-19.5911
2021-03-29	433	10.234	33.9347	-23.7007
2021-03-30	434	16.985	34.1339	-17.1489
2021-03-31	435	22.721	34.3337	-11.6127
2021-04-01	436	20.611	34.5341	-13.9231
2021-04-02	437	21.531	34.7351	-13.2041
2021-04-03	438	21.825	34.9367	-13.1117
2021-04-04	439	20.008	35.1389	-15.1309
2021-04-05	440	12.424	35.3417	-22.9177
2021-04-06	441	20.746	35.5451	-14.7991
2021-04-07	442	27.394	35.7491	-8.3551
2021-04-08	443	27.695	35.9537	-8.2587
2021-04-09	444	27.608	36.1589	-8.5509
2021-04-10	445	29.401	36.3647	-6.9637
2021-04-11	446	21.42	36.5711	-15.1511
2021-04-12	447	16.763	36.7781	-20.0151
2021-04-13	448	27.362	36.9857	-9.6237
2021-04-14	449	43.49	37.1939	6.2961
2021-04-15	450	35.819	37.4027	-1.5837
2021-04-16	451	35.787	37.6121	-1.8251
2021-04-17	452	38.096	37.8221	0.2739
2021-04-18	453	32.614	38.0327	-5.4187
2021-04-19	454	18.04	38.2439	-20.2039
2021-04-20	455	39.452	38.4557	0.9963
2021-04-21	456	42.594	38.6681	3.9259
2021-04-22	457	43.839	38.8811	4.9579
2021-04-23	458	39.778	39.0947	0.6833
2021-04-24	459	44.601	39.3089	5.2921
2021-04-25	460	36.676	39.5237	-2.8477
2021-04-26	461	26.045	39.7391	-13.6941
2021-04-27	462	39.397	39.9551	-0.5581
2021-04-28	463	30.115	40.1717	-10.0567
2021-04-29	464	62.784	40.3889	22.3951
2021-04-30	465	37.16	40.6067	-3.4467
2021-05-01	466	47.513	40.8251	6.6879
2021-05-02	467	46.783	41.0441	5.7389
2021-05-03	468	35.502	41.2637	-5.7617
2021-05-04	469	33.296	41.4839	-8.1879
2021-05-05	470	32.273	41.7047	-9.4317
2021-05-06	471	34.772	41.9261	-7.1541
2021-05-07	472	47.965	42.1481	5.8169
2021-05-08	473	57.509	42.3707	15.1383
2021-05-09	474	52.185	42.5939	9.5911
2021-05-10	475	38.532	42.8177	-4.2857
2021-05-11	476	50.456	43.0421	7.4139
2021-05-12	477	59.666	43.2671	16.3989
2021-05-13	478	50.511	43.4927	7.0183
2021-05-14	479	49.885	43.7189	6.1661
2021-05-15	480	50.226	43.9457	6.2803
2021-05-16	481	41.769	44.1731	-2.4041
2021-05-17	482	29.655	44.4011	-14.7461
2021-05-18	483	41.285	44.6297	-3.3447
2021-05-19	484	46.442	44.8589	1.5831
2021-05-20	485	45.299	45.0887	0.2103
2021-05-21	486	41.682	45.3191	-3.6371
2021-05-22	487	39.548	45.5501	-6.0021
2021-05-23	488	32.09	45.7817	-13.6917
2021-05-24	489	21.761	46.0139	-24.2529
2021-05-25	490	31.083	46.2467	-15.1637
2021-05-26	491	35.581	46.4801	-10.8991
2021-05-27	492	33.026	46.7141	-13.6881
2021-05-28	493	29.361	46.9487	-17.5877
2021-05-29	494	28.592	47.1839	-18.5919
2021-05-30	495	22.634	47.4197	-24.7857
2021-05-31	496	14.248	47.6561	-33.4081
2021-06-01	497	20.952	47.8931	-26.9411
2021-06-02	498	24.086	48.1307	-24.0447
2021-06-03	499	22.594	48.3689	-25.7749
2021-06-04	500	20.444	48.6077	-28.1637
2021-06-05	501	21.126	48.8471	-27.7211
2021-06-06	502	16.081	49.0871	-33.0061
2021-06-07	503	9.56	49.3277	-39.7677
2021-06-08	504	14.938	49.5689	-34.6309
2021-06-09	505	17.81	49.8107	-32.0007
2021-06-10	506	16.216	50.0531	-33.8371
2021-06-11	507	15.359	50.2961	-34.9371
2021-06-12	508	15.446	50.5397	-35.0937
2021-06-13	509	10.98	50.7839	-39.8039
2021-06-14	510	7.465	51.0287	-43.5637
2021-06-15	511	11.218	51.2741	-40.0561
2021-06-16	512	13.621	51.5201	-37.8991
2021-06-17	513	12.257	51.7667	-39.5097
2021-06-18	514	12.979	52.0139	-39.0349
2021-06-19	515	11.955	52.2617	-40.3067
2021-06-20	516	10.456	52.5101	-42.0541
2021-06-21	517	6.854	52.7591	-45.9051
2021-06-22	518	11.448	53.0087	-41.5607
2021-06-23	519	14.105	53.2589	-39.1539
2021-06-24	520	13.209	53.5097	-40.3007
2021-06-25	521	13.701	53.7611	-40.0601
2021-06-26	522	12.9	54.0131	-41.1131
2021-06-27	523	10.091	54.2657	-44.1747
2021-06-28	524	7.989	54.5189	-46.5299
2021-06-29	525	11.115	54.7727	-43.6577
2021-06-30	526	14.439	55.0271	-40.5881
2021-07-01	527	13.748	55.2821	-41.5341
2021-07-02	528	14.074	55.5377	-41.4637
2021-07-03	529	14.946	55.7939	-40.8479
2021-07-04	530	11.773	56.0507	-44.2777
2021-07-05	531	8.251	56.3081	-48.0571
2021-07-06	532	13.399	56.5661	-43.1671
2021-07-07	533	17.295	56.8247	-39.5297
2021-07-08	534	17.691	57.0839	-39.3929
2021-07-09	535	18.04	57.3437	-39.3037
2021-07-10	536	19.5	57.6041	-38.1041
2021-07-11	537	16.12	57.8651	-41.7451
2021-07-12	538	11.987	58.1267	-46.1397
2021-07-13	539	19.008	58.3889	-39.3809
2021-07-14	540	25.474	58.6517	-33.1777
2021-07-15	541	27.132	58.9151	-31.7831
2021-07-16	542	27.037	59.1791	-32.1421
2021-07-17	543	31.13	59.4437	-28.3137
2021-07-18	544	24.316	59.7089	-35.3929
2021-07-19	545	18.786	59.9747	-41.1887
2021-07-20	546	30.432	60.2411	-29.8091
2021-07-21	547	38.992	60.5081	-21.5161
2021-07-22	548	42.57	60.7757	-18.2057
2021-07-23	549	32.384	61.0439	-28.6599
2021-07-24	550	29.671	61.3127	-31.6417
2021-07-25	551	39.944	61.5821	-21.6381
2021-07-26	552	37.279	61.8521	-24.5731
2021-07-27	553	61.15	62.1227	-0.9727
2021-07-28	554	76.755	62.3939	14.3611
2021-07-29	555	84.759	62.6657	22.0933
2021-07-30	556	84.03	62.9381	21.0919
2021-07-31	557	97.897	63.2111	34.6859
2021-08-01	558	81.634	63.4847	18.1493
2021-08-02	559	66.624	63.7589	2.8651
2021-08-03	560	95.557	64.0337	31.5233
2021-08-04	561	111.971	64.3091	47.6619
2021-08-05	562	121.388	64.5851	56.8029
2021-08-06	563	122.863	64.8617	58.0013
2021-08-07	564	119.277	65.1389	54.1381
2021-08-08	565	113.859	65.4167	48.4423
2021-08-09	566	102.435	65.6951	36.7399
2021-08-10	567	83.887	65.9741	17.9129
2021-08-11	568	125.203	66.2537	58.9493
2021-08-12	569	150.36	66.5339	83.8261
2021-08-13	570	161.84	66.8147	95.0253
2021-08-14	571	159.777	67.0961	92.6809
2021-08-15	572	142.022	67.3781	74.6439
2021-08-16	573	118.381	67.6607	50.7203
2021-08-17	574	157.556	67.9439	89.6121
2021-08-18	575	190.296	68.2277	122.068
2021-08-19	576	198.912	68.5121	130.4
2021-08-20	577	205.409	68.7971	136.612
2021-08-21	578	201.347	69.0827	132.264
2021-08-22	579	177.421	69.3689	108.052
2021-08-23	580	134.414	69.6557	64.7583
2021-08-24	581	171.439	69.9431	101.496
2021-08-25	582	192.914	70.2311	122.683
2021-08-26	583	197.936	70.5197	127.416
2021-08-27	584	190.582	70.8089	119.773
2021-08-28	585	180.467	71.0987	109.368
2021-08-29	586	153.986	71.3891	82.5969
2021-08-30	587	108.091	71.6801	36.4109
2021-08-31	588	140.158	71.9717	68.1863
2021-09-01	589	158.73	72.2639	86.4661
2021-09-02	590	145.259	72.5567	72.7023
2021-09-03	591	132.05	72.8501	59.1999
2021-09-04	592	126.925	73.1441	53.7809
2021-09-05	593	102.395	73.4387	28.9563
2021-09-06	594	65.704	73.7339	-8.0299
2021-09-07	595	84.363	74.0297	10.3333
2021-09-08	596	98.46	74.3261	24.1339
2021-09-09	597	82.419	74.6231	7.7959
2021-09-10	598	69.892	74.9207	-5.0287
2021-09-11	599	70.202	75.2189	-5.0169
2021-09-12	600	57.159	75.5177	-18.3587
2021-09-13	601	33.042	75.8171	-42.7751
2021-09-14	602	49.623	76.1171	-26.4941
2021-09-15	603	54.018	76.4177	-22.3997
2021-09-16	604	36.699	76.7189	-40.0199
2021-09-17	605	48.901	77.0207	-28.1197
2021-09-18	606	37.302	77.3231	-40.0211
2021-09-19	607	27.037	77.6261	-50.5891
2021-09-20	608	17.739	77.9297	-60.1907
2021-09-21	609	13.971	78.2339	-64.2629
2021-09-22	610	25.672	78.5387	-52.8667
2021-09-23	611	28.592	78.8441	-50.2521
2021-09-24	612	16.327	79.1501	-62.8231
2021-09-25	613	21.444	79.4567	-58.0127
2021-09-26	614	16.93	79.7639	-62.8339
2021-09-27	615	9.1	80.0717	-70.9717
2021-09-28	616	13.661	80.3801	-66.7191
2021-09-29	617	15.819	80.6891	-64.8701
2021-09-30	618	12.439	80.9987	-68.5597
2021-10-01	619	11.511	81.3089	-69.7979
2021-10-02	620	9.933	81.6197	-71.6867
2021-10-03	621	7.624	81.9311	-74.3071
2021-10-04	622	4.808	82.2431	-77.4351
2021-10-05	623	7.822	82.5557	-74.7337
2021-10-06	624	8.909	82.8689	-73.9599
2021-10-07	625	7.687	83.1827	-75.4957
2021-10-08	626	6.529	83.4971	-76.9681

## Sheet: Italy
Date	Day	Cases	Trend	Detrend
2020-01-31	1	0.033	-101.322	101.355
2020-02-01	2	0	-99.4988	99.4988
2020-02-02	3	0	-97.681	97.681
2020-02-03	4	0	-95.8684	95.8684
2020-02-04	5	0	-94.061	94.061
2020-02-05	6	0	-92.2588	92.2588
2020-02-06	7	0	-90.4618	90.4618
2020-02-07	8	0.017	-88.67	88.687								Raw data with trend
2020-02-08	9	0	-86.8834	86.8834
2020-02-09	10	0	-85.102	85.102
2020-02-10	11	0	-83.3258	83.3258
2020-02-11	12	0	-81.5548	81.5548
2020-02-12	13	0	-79.789	79.789
2020-02-13	14	0	-78.0284	78.0284
2020-02-14	15	0	-76.273	76.273
2020-02-15	16	0	-74.5228	74.5228
2020-02-16	17	0	-72.7778	72.7778
2020-02-17	18	0	-71.038	71.038
2020-02-18	19	0	-69.3034	69.3034
2020-02-19	20	0	-67.574	67.574
2020-02-20	21	0	-65.8498	65.8498								Time series (detrended)
2020-02-21	22	0.282	-64.1308	64.4128
2020-02-22	23	0.696	-62.417	63.113
2020-02-23	24	1.541	-60.7084	62.2494
2020-02-24	25	1.226	-59.005	60.231
2020-02-25	26	1.541	-57.3068	58.8478
2020-02-26	27	2.17	-55.6138	57.7838
2020-02-27	28	3.346	-53.926	57.272
2020-02-28	29	3.86	-52.2434	56.1034
2020-02-29	30	3.976	-50.566	54.542
2020-03-01	31	9.376	-48.8938	58.2698
2020-03-02	32	5.665	-47.2268	52.8918
2020-03-03	33	7.719	-45.565	53.284
2020-03-04	34	9.724	-43.9084	53.6324
2020-03-05	35	12.739	-42.257	54.996
2020-03-06	36	12.888	-40.6108	53.4988
2020-03-07	37	20.657	-38.9698	59.6268
2020-03-08	38	24.715	-37.334	62.049
2020-03-09	39	29.768	-35.7034	65.4714
2020-03-10	40	16.184	-34.078	50.262
2020-03-11	41	38.315	-32.4578	70.7728
2020-03-12	42	43.914	-30.8428	74.7568
2020-03-13	43	42.192	-29.233	71.425
2020-03-14	44	57.929	-27.6284	85.5574
2020-03-15	45	59.469	-26.029	85.498
2020-03-16	46	53.555	-24.4348	77.9898
2020-03-17	47	58.409	-22.8458	81.2548
2020-03-18	48	69.69	-21.262	90.952
2020-03-19	49	88.16	-19.6834	107.843
2020-03-20	50	99.159	-18.11	117.269
2020-03-21	51	108.618	-16.5418	125.16
2020-03-22	52	92.103	-14.9788	107.082
2020-03-23	53	79.331	-13.421	92.752
2020-03-24	54	86.951	-11.8684	98.8194
2020-03-25	55	86.305	-10.321	96.626
2020-03-26	56	102.754	-8.7788	111.533
2020-03-27	57	97.884	-7.2418	105.126
2020-03-28	58	98.961	-5.71	104.671
2020-03-29	59	86.421	-4.1834	90.6044
2020-03-30	60	67.089	-2.662	69.751
2020-03-31	61	67.139	-1.1458	68.2848
2020-04-01	62	79.215	0.3652	78.8498
2020-04-02	63	77.326	1.871	75.455
2020-04-03	64	75.952	3.3716	72.5804
2020-04-04	65	79.596	4.867	74.729
2020-04-05	66	71.495	6.3572	65.1378
2020-04-06	67	59.618	7.8422	51.7758
2020-04-07	68	50.342	9.322	41.02
2020-04-08	69	63.544	10.7966	52.7474
2020-04-09	70	69.64	12.266	57.374
2020-04-10	71	65.449	13.7302	51.7188
2020-04-11	72	77.757	15.1892	62.5678
2020-04-12	73	67.785	16.643	51.142
2020-04-13	74	52.23	18.0916	34.1384
2020-04-14	75	49.232	19.535	29.697
2020-04-15	76	44.179	20.9732	23.2058
2020-04-16	77	62.716	22.4062	40.3098
2020-04-17	78	57.862	23.834	34.028
2020-04-18	79	57.829	25.2566	32.5724
2020-04-19	80	50.474	26.674	23.8
2020-04-20	81	37.371	28.0862	9.2848
2020-04-21	82	45.206	29.4932	15.7128
2020-04-22	83	55.825	30.895	24.93
2020-04-23	84	43.832	32.2916	11.5404
2020-04-24	85	50.044	33.683	16.361
2020-04-25	86	39.044	35.0692	3.9748
2020-04-26	87	38.498	36.4502	2.0478
2020-04-27	88	28.807	37.826	-9.019
2020-04-28	89	34.638	39.1966	-4.5586
2020-04-29	90	34.555	40.562	-6.007
2020-04-30	91	31.01	41.9222	-10.9122
2020-05-01	92	32.551	43.2772	-10.7262
2020-05-02	93	31.474	44.627	-13.153
2020-05-03	94	23.009	45.9716	-22.9626
2020-05-04	95	20.226	47.311	-27.085
2020-05-05	96	17.808	48.6452	-30.8372
2020-05-06	97	23.92	49.9742	-26.0542
2020-05-07	98	23.208	51.298	-28.09
2020-05-08	99	21.982	52.6166	-30.6346
2020-05-09	100	17.94	53.93	-35.99
2020-05-10	101	13.285	55.2382	-41.9532
2020-05-11	102	12.325	56.5412	-44.2162
2020-05-12	103	23.224	57.839	-34.615
2020-05-13	104	14.71	59.1316	-44.4216
2020-05-14	105	16.433	60.419	-43.986
2020-05-15	106	13.07	61.7012	-48.6312
2020-05-16	107	14.495	62.9782	-48.4832
2020-05-17	108	11.182	64.25	-53.068
2020-05-18	109	7.471	65.5166	-58.0456
2020-05-19	110	13.468	66.778	-53.31
2020-05-20	111	11.016	68.0342	-57.0182
2020-05-21	112	10.635	69.2852	-58.6502
2020-05-22	113	10.801	70.531	-59.73
2020-05-23	114	11.082	71.7716	-60.6896
2020-05-24	115	8.796	73.007	-64.211
2020-05-25	116	4.97	74.2372	-69.2672
2020-05-26	117	6.576	75.4622	-68.8862
2020-05-27	118	9.674	76.682	-67.008
2020-05-28	119	9.823	77.8966	-68.0736
2020-05-29	120	8.548	79.106	-70.558
2020-05-30	121	6.891	80.3102	-73.4192
2020-05-31	122	5.516	81.5092	-75.9932
2020-06-01	123	3.313	82.703	-79.39
2020-06-02	124	5.268	83.8916	-78.6236
2020-06-03	125	5.317	85.075	-79.758
2020-06-04	126	2.932	86.2532	-83.3212
2020-06-05	127	8.581	87.4262	-78.8452
2020-06-06	128	4.473	88.594	-84.121
2020-06-07	129	3.263	89.7566	-86.4936
2020-06-08	130	4.638	90.914	-86.276
2020-06-09	131	4.688	92.0662	-87.3782
2020-06-10	132	3.346	93.2132	-89.8672
2020-06-11	133	6.278	94.355	-88.077
2020-06-12	134	2.7	95.4916	-92.7916
2020-06-13	135	5.732	96.623	-90.891
2020-06-14	136	5.599	97.7492	-92.1502
2020-06-15	137	4.986	98.8702	-93.8842
2020-06-16	138	3.479	99.986	-96.507
2020-06-17	139	5.433	101.097	-95.6636
2020-06-18	140	5.483	102.202	-96.719
2020-06-19	141	-2.452	103.302	-105.754
2020-06-20	142	4.373	104.397	-100.024
2020-06-21	143	3.711	105.487	-101.776
2020-06-22	144	3.661	106.572	-102.911
2020-06-23	145	1.872	107.651	-105.779
2020-06-24	146	9.558	108.725	-99.1672
2020-06-25	147	4.903	109.794	-104.891
2020-06-26	148	4.224	110.858	-106.634
2020-06-27	149	2.899	111.917	-109.018
2020-06-28	150	2.882	112.97	-110.088
2020-06-29	151	2.087	114.018	-111.931
2020-06-30	152	2.352	115.061	-112.709
2020-07-01	153	3.015	116.099	-113.084
2020-07-02	154	3.33	117.132	-113.802
2020-07-03	155	3.694	118.159	-114.465
2020-07-04	156	3.893	119.181	-115.288
2020-07-05	157	3.181	120.198	-117.017
2020-07-06	158	3.446	121.21	-117.764
2020-07-07	159	2.269	122.217	-119.948
2020-07-08	160	3.197	123.218	-120.021
2020-07-09	161	3.545	124.214	-120.669
2020-07-10	162	4.572	125.205	-120.633
2020-07-11	163	3.114	126.191	-123.077
2020-07-12	164	3.876	127.172	-123.296
2020-07-13	165	2.8	128.147	-125.347
2020-07-14	166	1.888	129.117	-127.229
2020-07-15	167	2.684	130.082	-127.398
2020-07-16	168	3.81	131.042	-127.232
2020-07-17	169	3.827	131.997	-128.17
2020-07-18	170	4.125	132.946	-128.821
2020-07-19	171	3.611	133.89	-130.279
2020-07-20	172	3.147	134.829	-131.682
2020-07-21	173	2.12	135.763	-133.643
2020-07-22	174	4.638	136.692	-132.054
2020-07-23	175	5.069	137.615	-132.546
2020-07-24	176	4.174	138.533	-134.359
2020-07-25	177	4.539	139.446	-134.907
2020-07-26	178	4.208	140.354	-136.146
2020-07-27	179	2.783	141.257	-138.474
2020-07-28	180	3.346	142.154	-138.808
2020-07-29	181	4.771	143.046	-138.275
2020-07-30	182	6.328	143.933	-137.605
2020-07-31	183	6.278	144.815	-138.537
2020-08-01	184	4.887	145.692	-140.805
2020-08-02	185	3.943	146.563	-142.62
2020-08-03	186	2.634	147.429	-144.795
2020-08-04	187	3.147	148.29	-145.143
2020-08-05	188	6.361	149.146	-142.785
2020-08-06	189	6.643	149.997	-143.354
2020-08-07	190	9.144	150.842	-141.698
2020-08-08	191	5.748	151.682	-145.934
2020-08-09	192	7.67	152.517	-144.847
2020-08-10	193	4.29	153.347	-149.057
2020-08-11	194	6.825	154.172	-147.347
2020-08-12	195	7.885	154.991	-147.106
2020-08-13	196	8.647	155.805	-147.158
2020-08-14	197	9.508	156.614	-147.106
2020-08-15	198	10.42	157.418	-146.998
2020-08-16	199	7.902	158.217	-150.315
2020-08-17	200	5.301	159.01	-153.709
2020-08-18	201	6.643	159.798	-153.155
2020-08-19	202	10.635	160.581	-149.946
2020-08-20	203	13.915	161.359	-147.444
2020-08-21	204	15.687	162.132	-146.445
2020-08-22	205	17.741	162.899	-145.158
2020-08-23	206	20.027	163.661	-143.634
2020-08-24	207	15.787	164.418	-148.631
2020-08-25	208	14.511	165.17	-150.659
2020-08-26	209	22.628	165.917	-143.289
2020-08-27	210	23.34	166.658	-143.318
2020-08-28	211	24.185	167.394	-143.209
2020-08-29	212	23.92	168.125	-144.205
2020-08-30	213	22.612	168.851	-146.239
2020-08-31	214	16.499	169.572	-153.073
2020-09-01	215	16.151	170.287	-154.136
2020-09-02	216	21.965	170.997	-149.032
2020-09-03	217	23.142	171.702	-148.56
2020-09-04	218	28.691	172.402	-143.711
2020-09-05	219	28.061	173.097	-145.036
2020-09-06	220	21.469	173.786	-152.317
2020-09-07	221	19.05	174.47	-155.42
2020-09-08	222	22.678	175.149	-152.471
2020-09-09	223	23.688	175.823	-152.135
2020-09-10	224	26.455	176.492	-150.037
2020-09-11	225	26.769	177.155	-150.386
2020-09-12	226	24.864	177.813	-152.949
2020-09-13	227	24.119	178.466	-154.347
2020-09-14	228	16.698	179.114	-162.416
2020-09-15	229	20.359	179.757	-159.398
2020-09-16	230	24.053	180.394	-156.341
2020-09-17	231	26.223	181.026	-154.803
2020-09-18	232	31.59	181.653	-150.063
2020-09-19	233	27.117	182.275	-155.158
2020-09-20	234	26.289	182.892	-156.603
2020-09-21	235	22.363	183.503	-161.14
2020-09-22	236	23.042	184.109	-161.067
2020-09-23	237	27.167	184.71	-157.543
2020-09-24	238	29.585	185.306	-155.721
2020-09-25	239	31.673	185.897	-154.224
2020-09-26	240	30.96	186.482	-155.522
2020-09-27	241	29.254	187.062	-157.808
2020-09-28	242	24.748	187.637	-162.889
2020-09-29	243	27.283	188.207	-160.924
2020-09-30	244	30.646	188.772	-158.126
2020-10-01	245	42.208	189.331	-147.123
2020-10-02	246	41.396	189.885	-148.489
2020-10-03	247	47.095	190.434	-143.339
2020-10-04	248	42.705	190.978	-148.273
2020-10-05	249	37.388	191.517	-154.129
2020-10-06	250	44.345	192.05	-147.705
2020-10-07	251	60.91	192.578	-131.668
2020-10-08	252	73.848	193.101	-119.253
2020-10-09	253	88.988	193.619	-104.631
2020-10-10	254	94.819	194.132	-99.3126
2020-10-11	255	90.38	194.639	-104.259
2020-10-12	256	76.515	195.141	-118.626
2020-10-13	257	97.702	195.638	-97.9362
2020-10-14	258	121.456	196.13	-74.674
2020-10-15	259	145.824	196.617	-50.7926
2020-10-16	260	165.801	197.098	-31.297
2020-10-17	261	180.975	197.574	-16.5992
2020-10-18	262	193.896	198.045	-4.1492
2020-10-19	263	154.669	198.511	-43.842
2020-10-20	264	180.08	198.972	-18.8916
2020-10-21	265	251.775	199.427	52.348
2020-10-22	266	266.335	199.877	66.4578
2020-10-23	267	317.108	200.322	116.786
2020-10-24	268	325.341	200.762	124.579
2020-10-25	269	352.392	201.197	151.195
2020-10-26	270	281.725	201.626	80.099
2020-10-27	271	364.252	202.05	162.202
2020-10-28	272	413.932	202.469	211.463
2020-10-29	273	444.428	202.883	241.545
2020-10-30	274	514.83	203.292	311.538
2020-10-31	275	526.045	203.695	322.35
2020-11-01	276	495.383	204.093	291.29
2020-11-02	277	368.626	204.486	164.14
2020-11-03	278	467.818	204.874	262.944
2020-11-04	279	506.034	205.257	300.777
2020-11-05	280	571.533	205.634	365.899
2020-11-06	281	626.198	206.006	420.192
2020-11-07	282	659.445	206.373	453.072
2020-11-08	283	540.258	206.735	333.523
2020-11-09	284	418.586	207.092	211.494
2020-11-10	285	581.273	207.443	373.83
2020-11-11	286	546.006	207.789	338.217
2020-11-12	287	629.097	208.13	420.967
2020-11-13	288	677.55	208.466	469.084
2020-11-14	289	617.038	208.797	408.241
2020-11-15	290	562.836	209.122	353.714
2020-11-16	291	453.092	209.442	243.65
2020-11-17	292	533.251	209.757	323.494
2020-11-18	293	567.855	210.067	357.788
2020-11-19	294	599.263	210.372	388.891
2020-11-20	295	616.872	210.671	406.201
2020-11-21	296	575.873	210.965	364.908
2020-11-22	297	469.408	211.254	258.154
2020-11-23	298	379.791	211.538	168.253
2020-11-24	299	384.76	211.817	172.943
2020-11-25	300	428.244	212.09	216.154
2020-11-26	301	480.408	212.358	268.05
2020-11-27	302	469.491	212.621	256.87
2020-11-28	303	435.914	212.879	223.035
2020-11-29	304	342.005	213.132	128.873
2020-11-30	305	271.272	213.379	57.893
2020-12-01	306	320.487	213.621	106.866
2020-12-02	307	343.049	213.858	129.191
2020-12-03	308	384.628	214.09	170.538
2020-12-04	309	399.387	214.317	185.07
2020-12-05	310	348.731	214.538	134.193
2020-12-06	311	312.867	214.754	98.1128
2020-12-07	312	226.596	214.965	11.6308
2020-12-08	313	245.778	215.171	30.607
2020-12-09	314	211.289	215.372	-4.0826
2020-12-10	315	281.575	215.567	66.008
2020-12-11	316	310.2	215.757	94.4428
2020-12-12	317	329.681	215.942	113.739
2020-12-13	318	297.13	216.122	81.008
2020-12-14	319	199.197	216.297	-17.0996
2020-12-15	320	245.811	216.466	29.345
2020-12-16	321	291.018	216.63	74.3878
2020-12-17	322	302.034	216.789	85.2448
2020-12-18	323	255.121	216.943	38.178
2020-12-19	324	270.096	217.092	53.0044
2020-12-20	325	250.168	217.235	32.933
2020-12-21	326	180.047	217.373	-37.3262
2020-12-22	327	220.582	217.506	3.0758
2020-12-23	328	230.389	217.634	12.755
2020-12-24	329	298.82	217.757	81.0634
2020-12-25	330	315.352	217.874	97.478
2020-12-26	331	172.361	217.986	-45.6252
2020-12-27	332	148.043	218.093	-70.0502
2020-12-28	333	142.146	218.195	-76.049
2020-12-29	334	185.696	218.292	-32.5956
2020-12-30	335	268.39	218.383	50.007
2020-12-31	336	388.901	218.469	170.432
2021-01-01	337	367.913	218.55	149.363
2021-01-02	338	195.884	218.626	-22.742
2021-01-03	339	235.971	218.697	17.2744
2021-01-04	340	178.871	218.762	-39.891
2021-01-05	341	254.69	218.822	35.8678
2021-01-06	342	336.705	218.877	117.828
2021-01-07	343	305.065	218.927	86.138
2021-01-08	344	290.372	218.972	71.4004
2021-01-09	345	330.907	219.011	111.896
2021-01-10	346	308.527	219.045	89.4818
2021-01-11	347	207.562	219.074	-11.5122
2021-01-12	348	235.922	219.098	16.824
2021-01-13	349	261.283	219.117	42.1664
2021-01-14	350	285.634	219.13	66.504
2021-01-15	351	267.429	219.138	48.2908
2021-01-16	352	270.179	219.141	51.0378
2021-01-17	353	207.794	219.139	-11.345
2021-01-18	354	146.188	219.132	-72.9436
2021-01-19	355	173.868	219.119	-45.251
2021-01-20	356	224.757	219.101	5.6558
2021-01-21	357	232.824	219.078	13.7458
2021-01-22	358	225.834	219.05	6.784
2021-01-23	359	220.831	219.017	1.8144
2021-01-24	360	192.62	218.978	-26.358
2021-01-25	361	141.782	218.934	-77.1522
2021-01-26	362	175.326	218.885	-43.5592
2021-01-27	363	251.642	218.831	32.811
2021-01-28	364	237.876	218.772	19.1044
2021-01-29	365	224.674	218.707	5.967
2021-01-30	366	210.594	218.637	-8.0432
2021-01-31	367	186.342	218.562	-32.2202
2021-02-01	368	131.279	218.482	-87.203
2021-02-02	369	159.871	218.397	-58.5256
2021-02-03	370	218.363	218.306	0.057
2021-02-04	371	226.215	218.21	8.0048
2021-02-05	372	235.441	218.109	17.3318
2021-02-06	373	222.62	218.003	4.617
2021-02-07	374	192.819	217.892	-25.0726
2021-02-08	375	132.008	217.775	-85.767
2021-02-09	376	175.79	217.653	-41.8632
2021-02-10	377	214.47	217.526	-3.0562
2021-02-11	378	250.748	217.394	33.354
2021-02-12	379	230.141	217.257	12.8844
2021-02-13	380	224.011	217.114	6.897
2021-02-14	381	183.211	216.966	-33.7552
2021-02-15	382	121.655	216.813	-95.1582
2021-02-16	383	171.748	216.655	-44.907
2021-02-17	384	199.876	216.492	-16.6156
2021-02-18	385	227.855	216.323	11.532
2021-02-19	386	256.264	216.149	40.1148
2021-02-20	387	247.054	215.97	31.0838
2021-02-21	388	222.802	215.786	7.016
2021-02-22	389	159.308	215.597	-56.2886
2021-02-23	390	220.301	215.402	4.899
2021-02-24	391	271.703	215.202	56.5008
2021-02-25	392	329.167	214.997	114.17
2021-02-26	393	339.388	214.787	124.601
2021-02-27	394	313.116	214.572	98.5444
2021-02-28	395	288.897	214.351	74.546
2021-03-01	396	217.104	214.125	2.9788
2021-03-02	397	282.652	213.894	68.7578
2021-03-03	398	345.219	213.658	131.561
2021-03-04	399	378.432	213.417	165.015
2021-03-05	400	397.731	213.17	184.561
2021-03-06	401	391.486	212.918	178.568
2021-03-07	402	343.297	212.661	130.636
2021-03-08	403	229.958	212.399	17.559
2021-03-09	404	326.749	212.132	114.617
2021-03-10	405	368.99	211.859	157.131
2021-03-11	406	424.881	211.581	213.3
2021-03-12	407	443.782	211.298	232.484
2021-03-13	408	431.209	211.01	220.199
2021-03-14	409	352.905	210.717	142.188
2021-03-15	410	252.653	210.418	42.235
2021-03-16	411	337.533	210.114	127.419
2021-03-17	412	381.663	209.805	171.858
2021-03-18	413	412.49	209.491	202.999
2021-03-19	414	425.842	209.172	216.67
2021-03-20	415	396.124	208.847	187.277
2021-03-21	416	332.05	208.517	123.533
2021-03-22	417	405.864	208.182	197.682
2021-03-23	418	310.416	207.842	102.574
2021-03-24	419	351.945	207.497	144.448
2021-03-25	420	392.281	207.146	185.135
2021-03-26	421	398.824	206.79	192.034
2021-03-27	422	394.815	206.429	188.386
2021-03-28	423	324.744	206.063	118.681
2021-03-29	424	213.691	205.692	7.9994
2021-03-30	425	265.954	205.315	60.639
2021-03-31	426	395.693	204.933	190.76
2021-04-01	427	367.483	204.546	162.937
2021-04-02	428	363.06	204.154	158.906
2021-04-03	429	351.961	203.757	148.204
2021-04-04	430	298.455	203.354	95.101
2021-04-05	431	176.916	202.946	-26.0302
2021-04-06	432	128.596	202.533	-73.9372
2021-04-07	433	226.712	202.115	24.597
2021-04-08	434	285.071	201.692	83.3794
2021-04-09	435	313.48	201.263	112.217
2021-04-10	436	290.736	200.829	89.9068
2021-04-11	437	260.687	200.39	60.2968
2021-04-12	438	162.008	199.946	-37.938
2021-04-13	439	222.62	199.497	23.1234
2021-04-14	440	267.694	199.042	68.652
2021-04-15	441	280.996	198.582	82.4138
2021-04-16	442	263.768	198.117	65.6508
2021-04-17	443	254.508	197.647	56.861
2021-04-18	444	210.179	197.172	13.0074
2021-04-19	445	146.817	196.691	-49.874
2021-04-20	446	199.926	196.205	3.7208
2021-04-21	447	229.196	195.714	33.4818
2021-04-22	448	265.805	195.218	70.587
2021-04-23	449	244.469	194.717	49.7524
2021-04-24	450	228.832	194.21	34.622
2021-04-25	451	217.949	193.698	24.2508
2021-04-26	452	139.81	193.181	-53.3712
2021-04-27	453	172.245	192.659	-20.414
2021-04-28	454	221.676	192.132	29.5444
2021-04-29	455	237.114	191.599	45.515
2021-04-30	456	222.719	191.061	31.6578
2021-05-01	457	214.751	190.518	24.2328
2021-05-02	458	151.489	189.97	-38.481
2021-05-03	459	98.497	189.417	-90.9196
2021-05-04	460	150.959	188.858	-37.899
2021-05-05	461	175.243	188.294	-13.0512
2021-05-06	462	195.436	187.725	7.7108
2021-05-07	463	174.746	187.151	-12.405
2021-05-08	464	168.534	186.572	-18.0376
2021-05-09	465	137.309	185.987	-48.678
2021-05-10	466	84.102	185.397	-101.295
2021-05-11	467	115.012	184.802	-69.7902
2021-05-12	468	130.004	184.202	-54.198
2021-05-13	469	133.88	183.597	-49.7166
2021-05-14	470	125.266	182.986	-57.72
2021-05-15	471	110.192	182.37	-72.1782
2021-05-16	472	95.217	181.749	-86.5322
2021-05-17	473	57.216	181.123	-123.907
2021-05-18	474	73.699	180.492	-106.793
2021-05-19	475	91.109	179.855	-88.746
2021-05-20	476	95.018	179.213	-84.1952
2021-05-21	477	86.388	178.566	-92.1782
2021-05-22	478	78.088	177.914	-99.826
2021-05-23	479	66.145	177.257	-111.112
2021-05-24	480	41.231	176.594	-135.363
2021-05-25	481	53.34	175.926	-122.586
2021-05-26	482	65.184	175.253	-110.069
2021-05-27	483	68.63	174.575	-105.945
2021-05-28	484	61.904	173.892	-111.988
2021-05-29	485	55.46	173.203	-117.743
2021-05-30	486	48.834	172.509	-123.675
2021-05-31	487	30.116	171.81	-141.694
2021-06-01	488	41.131	171.106	-129.975
2021-06-02	489	47.973	170.397	-122.424
2021-06-03	490	32.518	169.682	-137.164
2021-06-04	491	42.341	168.962	-126.621
2021-06-05	492	40.32	168.237	-127.917
2021-06-06	493	37.686	167.507	-129.821
2021-06-07	494	21.038	166.772	-145.734
2021-06-08	495	31.375	166.031	-134.656
2021-06-09	496	36.41	165.285	-128.875
2021-06-10	497	34.423	164.534	-130.111
2021-06-11	498	31.341	163.778	-132.437
2021-06-12	499	28.525	163.017	-134.492
2021-06-13	500	23.026	162.25	-139.224
2021-06-14	501	15.025	161.478	-146.453
2021-06-15	502	20.756	160.701	-139.945
2021-06-16	503	23.191	159.919	-136.728
2021-06-17	504	21.916	159.132	-137.216
2021-06-18	505	19	158.339	-139.339
2021-06-19	506	19.762	157.541	-137.779
2021-06-20	507	14.594	156.738	-142.144
2021-06-21	508	8.018	155.93	-147.912
2021-06-22	509	13.815	155.117	-141.302
2021-06-23	510	18.884	154.298	-135.414
2021-06-24	511	4.406	153.474	-149.068
2021-06-25	512	12.44	152.645	-140.205
2021-06-26	513	13.882	151.811	-137.929
2021-06-27	514	12.921	150.972	-138.051
2021-06-28	515	6.411	150.127	-143.716
2021-06-29	516	11.215	149.277	-138.062
2021-06-30	517	12.855	148.422	-135.567
2021-07-01	518	14.561	147.562	-133.001
2021-07-02	519	13.153	146.697	-133.544
2021-07-03	520	15.389	145.826	-130.437
2021-07-04	521	13.352	144.95	-131.598
2021-07-05	522	7.951	144.069	-136.118
2021-07-06	523	15.025	143.183	-128.158
2021-07-07	524	16.731	142.292	-125.561
2021-07-08	525	23.042	141.395	-118.353
2021-07-09	526	22.959	140.493	-117.534
2021-07-10	527	23.092	139.586	-116.494
2021-07-11	528	23.042	138.674	-115.632
2021-07-12	529	14.693	137.757	-123.064
2021-07-13	530	25.345	136.834	-111.489
2021-07-14	531	35.665	135.906	-100.241
2021-07-15	532	40.966	134.973	-94.0072
2021-07-16	533	47.956	134.035	-86.079
2021-07-17	534	51.65	133.092	-81.4416
2021-07-18	535	51.783	132.143	-80.36
2021-07-19	536	34.29	131.189	-96.8992
2021-07-20	537	58.889	130.23	-71.3412
2021-07-21	538	70.468	129.266	-58.798
2021-07-22	539	83.754	128.297	-44.5426
2021-07-23	540	85.178	127.322	-42.144
2021-07-24	541	85.112	126.342	-41.2302
2021-07-25	542	78.552	125.357	-46.8052
2021-07-26	543	51.601	124.367	-72.766
2021-07-27	544	74.809	123.372	-48.5626
2021-07-28	545	94.306	122.371	-28.065
2021-07-29	546	102.158	121.365	-19.2072
2021-07-30	547	109.546	120.354	-10.8082
2021-07-31	548	107.823	119.338	-11.515
2021-08-01	549	88.127	118.317	-30.1896
2021-08-02	550	52.76	117.29	-64.53
2021-08-03	551	80.192	116.258	-36.0662
2021-08-04	552	109.165	115.221	-6.0562
2021-08-05	553	119.667	114.179	5.488
2021-08-06	554	109.314	113.132	-3.8176
2021-08-07	555	114.25	112.079	2.171
2021-08-08	556	94.968	111.021	-16.0532
2021-08-09	557	69.574	109.958	-40.3842
2021-08-10	558	93.163	108.89	-15.727
2021-08-11	559	114.648	107.817	6.8314
2021-08-12	560	120.379	106.738	13.641
2021-08-13	561	122.549	105.654	16.8948
2021-08-14	562	118.955	104.565	14.3898
2021-08-15	563	93.776	103.471	-9.695
2021-08-16	564	60.778	102.372	-41.5936
2021-08-17	565	87.266	101.267	-14.001
2021-08-18	566	118.59	100.157	18.4328
2021-08-19	567	119.932	99.0422	20.8898
2021-08-20	568	119.601	97.922	21.679
2021-08-21	569	123.676	96.7966	26.8794
2021-08-22	570	98.099	95.666	2.433
2021-08-23	571	69.011	94.5302	-25.5192
2021-08-24	572	100.683	93.3892	7.2938
2021-08-25	573	124.885	92.243	32.642
2021-08-26	574	119.518	91.0916	28.4264
2021-08-27	575	129.59	89.935	39.655
2021-08-28	576	113.604	88.7732	24.8308
2021-08-29	577	98.629	87.6062	11.0228
2021-08-30	578	70.452	86.434	-15.982
2021-08-31	579	90.976	85.2566	5.7194
2021-09-01	580	107.608	84.074	23.534
2021-09-02	581	111.881	82.8862	28.9948
2021-09-03	582	111.467	81.6932	29.7738
2021-09-04	583	101.975	80.495	21.48
2021-09-05	584	88.028	79.2916	8.7364
2021-09-06	585	55.444	78.083	-22.639
2021-09-07	586	78.105	76.8692	1.2358
2021-09-08	587	98.083	75.6502	22.4328
2021-09-09	588	91.407	74.426	16.981
2021-09-10	589	93.047	73.1966	19.8504
2021-09-11	590	85.99	71.962	14.028
2021-09-12	591	77.26	70.7222	6.5378
2021-09-13	592	46.25	69.4772	-23.2272
2021-09-14	593	66.41	68.227	-1.817
2021-09-15	594	79.944	66.9716	12.9724
2021-09-16	595	84.731	65.711	19.02
2021-09-17	596	75.272	64.4452	10.8268
2021-09-18	597	75.802	63.1742	12.6278
2021-09-19	598	63.544	61.898	1.646
2021-09-20	599	39.839	60.6166	-20.7776
2021-09-21	600	55.891	59.33	-3.439
2021-09-22	601	65.648	58.0382	7.6098
2021-09-23	602	67.139	56.7412	10.3978
2021-09-24	603	62.782	55.439	7.343
2021-09-25	604	58.293	54.1316	4.1614
2021-09-26	605	51.336	52.819	-1.483
2021-09-27	606	29.37	51.5012	-22.1312
2021-09-28	607	49.066	50.1782	-1.1122
2021-09-29	608	53.207	48.85	4.357
2021-09-30	609	67.818	47.5166	20.3014
2021-10-01	610	56.371	46.178	10.193
2021-10-02	611	54.814	44.8342	9.9798
2021-10-03	612	49.149	43.4852	5.6638
2021-10-04	613	26.703	42.131	-15.428
2021-10-05	614	40.8	40.7716	0.0284
2021-10-06	615	53.539	39.407	14.132
2021-10-07	616	48.586	38.0372	10.5488
2021-10-08	617	49.977	36.6622	13.3148

## Sheet: South Korea
Date	Day	Cases	Trend	Detrended
2020-01-21	1	0	4.74862	-4.74862
2020-01-22	2	0	4.6981	-4.6981
2020-01-23	3	0	4.6479	-4.6479
2020-01-24	4	0.019	4.59803	-4.57903
2020-01-25	5	0	4.54849	-4.54849
2020-01-26	6	0.019	4.49927	-4.48027
2020-01-27	7	0.019	4.45037	-4.43137
2020-01-28	8	0	4.40181	-4.40181
2020-01-29	9	0	4.35357	-4.35357
2020-01-30	10	0	4.30565	-4.30565
2020-01-31	11	0.136	4.25806	-4.12206
2020-02-01	12	0.019	4.2108	-4.1918								Raw data with trend
2020-02-02	13	0.058	4.16386	-4.10586
2020-02-03	14	0	4.11725	-4.11725
2020-02-04	15	0.019	4.07097	-4.05197
2020-02-05	16	0.058	4.02501	-3.96701
2020-02-06	17	0.078	3.97937	-3.90137
2020-02-07	18	0.019	3.93407	-3.91507
2020-02-08	19	0	3.88909	-3.88909
2020-02-09	20	0.019	3.84443	-3.82543
2020-02-10	21	0.039	3.8001	-3.7611
2020-02-11	22	0.019	3.7561	-3.7371
2020-02-12	23	0	3.71242	-3.71242
2020-02-13	24	0	3.66907	-3.66907
2020-02-14	25	0	3.62605	-3.62605
2020-02-15	26	0	3.58335	-3.58335
2020-02-16	27	0.019	3.54097	-3.52197								Detrended time series
2020-02-17	28	0.019	3.49893	-3.47993
2020-02-18	29	0.019	3.45721	-3.43821
2020-02-19	30	0	3.41581	-3.41581
2020-02-20	31	1.423	3.37474	-1.95174
2020-02-21	32	1.949	3.334	-1.385
2020-02-22	33	4.463	3.29358	1.16942
2020-02-23	34	3.294	3.25349	0.040508
2020-02-24	35	4.502	3.21373	1.28827
2020-02-25	36	2.807	3.17429	-0.367288
2020-02-26	37	5.536	3.13517	2.40083
2020-02-27	38	9.843	3.09639	6.74661
2020-02-28	39	11.129	3.05793	8.07107
2020-02-29	40	15.846	3.01979	12.8262
2020-03-01	41	11.422	2.98198	8.44002
2020-03-02	42	11.675	2.9445	8.7305
2020-03-03	43	16.587	2.90734	13.6797
2020-03-04	44	8.479	2.87051	5.60849
2020-03-05	45	9.102	2.83401	6.26799
2020-03-06	46	9.843	2.79783	7.04517
2020-03-07	47	8.732	2.76197	5.97002
2020-03-08	48	5.321	2.72645	2.59455
2020-03-09	49	3.197	2.69125	0.505753
2020-03-10	50	0.682	2.65637	-1.97437
2020-03-11	51	4.717	2.62182	2.09518
2020-03-12	52	2.222	2.5876	-0.3656
2020-03-13	53	2.144	2.5537	-0.409703
2020-03-14	54	2.086	2.52013	-0.434132
2020-03-15	55	1.481	2.48689	-1.00589
2020-03-16	56	1.442	2.45397	-1.01197
2020-03-17	57	1.637	2.42137	-0.784375
2020-03-18	58	1.813	2.38911	-0.576108
2020-03-19	59	2.963	2.35717	0.605833
2020-03-20	60	1.696	2.32555	-0.629552
2020-03-21	61	2.865	2.29426	0.570737
2020-03-22	62	3.158	2.2633	0.8947
2020-03-23	63	0	2.23266	-2.23266
2020-03-24	64	1.481	2.20235	-0.721352
2020-03-25	65	1.949	2.17237	-0.223367
2020-03-26	66	2.027	2.14271	-0.115708
2020-03-27	67	1.774	2.11337	-0.339375
2020-03-28	68	2.846	2.08437	0.761632
2020-03-29	69	2.047	2.05569	-0.008687
2020-03-30	70	1.52	2.02733	-0.507332
2020-03-31	71	2.436	1.9993	0.436697
2020-04-01	72	1.969	1.9716	-0.0026
2020-04-02	73	1.735	1.94422	-0.209223
2020-04-03	74	1.676	1.91717	-0.241172
2020-04-04	75	1.832	1.89045	-0.058447
2020-04-05	76	1.579	1.86405	-0.285048
2020-04-06	77	0.916	1.83797	-0.921975
2020-04-07	78	0.916	1.81223	-0.896228
2020-04-08	79	1.033	1.78681	-0.753807
2020-04-09	80	0.76	1.76171	-1.00171
2020-04-10	81	0.526	1.73694	-1.21094
2020-04-11	82	0.585	1.7125	-1.1275
2020-04-12	83	0.624	1.68838	-1.06438
2020-04-13	84	0.487	1.66459	-1.17759
2020-04-14	85	0.526	1.64113	-1.11513
2020-04-15	86	0.526	1.61799	-1.09199
2020-04-16	87	0.429	1.59517	-1.16617
2020-04-17	88	0.429	1.57269	-1.14369
2020-04-18	89	0.351	1.55053	-1.19953
2020-04-19	90	0.156	1.52869	-1.37269
2020-04-20	91	0.253	1.50718	-1.25418
2020-04-21	92	0.175	1.486	-1.311
2020-04-22	93	0.214	1.46514	-1.25114
2020-04-23	94	0.273	1.44461	-1.17161
2020-04-24	95	0.195	1.42441	-1.22941
2020-04-25	96	0.195	1.40453	-1.20953
2020-04-26	97	0.195	1.38497	-1.18997
2020-04-27	98	0.273	1.36575	-1.09275
2020-04-28	99	0.175	1.34685	-1.17185
2020-04-29	100	0.078	1.32827	-1.25027
2020-04-30	101	0.175	1.31002	-1.13502
2020-05-01	102	0.117	1.2921	-1.1751
2020-05-02	103	0.253	1.2745	-1.0215
2020-05-03	104	0.156	1.25723	-1.10123
2020-05-04	105	0.058	1.24029	-1.18229
2020-05-05	106	0.039	1.22367	-1.18467
2020-05-06	107	0.078	1.20737	-1.12937
2020-05-07	108	0.234	1.19141	-0.957408
2020-05-08	109	0.351	1.17577	-0.824767
2020-05-09	110	0.663	1.16045	-0.497452
2020-05-10	111	0.682	1.14546	-0.463463
2020-05-11	112	0.526	1.1308	-0.6048
2020-05-12	113	0.507	1.11646	-0.609463
2020-05-13	114	0.565	1.10245	-0.537452
2020-05-14	115	0.526	1.08877	-0.562767
2020-05-15	116	0.37	1.07541	-0.705408
2020-05-16	117	0.253	1.06237	-0.809375
2020-05-17	118	0.292	1.04967	-0.757668
2020-05-18	119	0.253	1.03729	-0.784287
2020-05-19	120	0.624	1.02523	-0.401232
2020-05-20	121	0.234	1.0135	-0.779503
2020-05-21	122	0.39	1.0021	-0.6121
2020-05-22	123	0.448	0.991023	-0.543023
2020-05-23	124	0.487	0.980272	-0.493272
2020-05-24	125	0.312	0.969847	-0.657847
2020-05-25	126	0.37	0.959748	-0.589748
2020-05-26	127	0.78	0.949975	-0.169975
2020-05-27	128	1.54	0.940528	0.599472
2020-05-28	129	1.13	0.931407	0.198593
2020-05-29	130	0.76	0.922612	-0.162612
2020-05-30	131	0.526	0.914143	-0.388143
2020-05-31	132	0.682	0.906	-0.224
2020-06-01	133	0.741	0.898183	-0.157183
2020-06-02	134	0.955	0.890692	0.064308
2020-06-03	135	0.76	0.883527	-0.123527
2020-06-04	136	0.76	0.876688	-0.116688
2020-06-05	137	0.994	0.870175	0.123825
2020-06-06	138	1.111	0.863988	0.247012
2020-06-07	139	0.741	0.858127	-0.117127
2020-06-08	140	0.741	0.852592	-0.111592
2020-06-09	141	0.975	0.847383	0.127617
2020-06-10	142	0.877	0.8425	0.0345
2020-06-11	143	1.092	0.837943	0.254057
2020-06-12	144	0.936	0.833712	0.102288
2020-06-13	145	0.663	0.829807	-0.166807
2020-06-14	146	0.702	0.826228	-0.124228
2020-06-15	147	0.663	0.822975	-0.159975
2020-06-16	148	0.838	0.820048	0.017952
2020-06-17	149	1.15	0.817447	0.332553
2020-06-18	150	0.955	0.815172	0.139828
2020-06-19	151	1.306	0.813223	0.492777
2020-06-20	152	0.936	0.8116	0.1244
2020-06-21	153	0.331	0.810303	-0.479303
2020-06-22	154	0.897	0.809332	0.087668
2020-06-23	155	0.994	0.808687	0.185313
2020-06-24	156	0.546	0.808368	-0.262368
2020-06-25	157	0.76	0.808375	-0.048375
2020-06-26	158	0.994	0.808708	0.185292
2020-06-27	159	1.208	0.809367	0.398633
2020-06-28	160	0.819	0.810352	0.008648
2020-06-29	161	0.838	0.811663	0.026337
2020-06-30	162	0.975	0.8133	0.1617
2020-07-01	163	1.053	0.815263	0.237737
2020-07-02	164	1.228	0.817552	0.410448
2020-07-03	165	1.228	0.820167	0.407833
2020-07-04	166	1.189	0.823108	0.365892
2020-07-05	167	0.897	0.826375	0.070625
2020-07-06	168	0.858	0.829968	0.028032
2020-07-07	169	1.228	0.833887	0.394113
2020-07-08	170	0.955	0.838132	0.116868
2020-07-09	171	0.877	0.842703	0.034297
2020-07-10	172	0.682	0.8476	-0.1656
2020-07-11	173	0.858	0.852823	0.005177
2020-07-12	174	1.208	0.858372	0.349628
2020-07-13	175	0.643	0.864247	-0.221247
2020-07-14	176	0.76	0.870448	-0.110448
2020-07-15	177	1.189	0.876975	0.312025
2020-07-16	178	1.169	0.883828	0.285172
2020-07-17	179	0.76	0.891007	-0.131007
2020-07-18	180	0.663	0.898512	-0.235512
2020-07-19	181	0.507	0.906343	-0.399343
2020-07-20	182	0.877	0.9145	-0.0375
2020-07-21	183	1.228	0.922983	0.305017
2020-07-22	184	1.15	0.931792	0.218208
2020-07-23	185	0.799	0.940927	-0.141927
2020-07-24	186	2.203	0.950388	1.25261
2020-07-25	187	1.13	0.960175	0.169825
2020-07-26	188	0.487	0.970288	-0.483288
2020-07-27	189	0.546	0.980727	-0.434727
2020-07-28	190	0.936	0.991492	-0.055492
2020-07-29	191	0.351	1.00258	-0.651583
2020-07-30	192	0.702	1.014	-0.312
2020-07-31	193	0.604	1.02574	-0.421743
2020-08-01	194	0.585	1.03781	-0.452812
2020-08-02	195	0.448	1.05021	-0.602207
2020-08-03	196	0.663	1.06293	-0.399928
2020-08-04	197	0.643	1.07597	-0.432975
2020-08-05	198	0.838	1.08935	-0.251348
2020-08-06	199	0.39	1.10305	-0.713047
2020-08-07	200	0.838	1.11707	-0.279072
2020-08-08	201	0.702	1.13142	-0.429423
2020-08-09	202	0.546	1.1461	-0.6001
2020-08-10	203	0.663	1.1611	-0.498103
2020-08-11	204	1.053	1.17643	-0.123432
2020-08-12	205	1.092	1.19209	-0.100087
2020-08-13	206	2.008	1.20807	0.799932
2020-08-14	207	3.236	1.22437	2.01163
2020-08-15	208	5.438	1.24101	4.19699
2020-08-16	209	3.84	1.25797	2.58203
2020-08-17	210	4.795	1.27525	3.51975
2020-08-18	211	5.789	1.29286	4.49614
2020-08-19	212	5.613	1.3108	4.3022
2020-08-20	213	6.315	1.32906	4.98594
2020-08-21	214	6.471	1.34765	5.12335
2020-08-22	215	7.738	1.36657	6.37143
2020-08-23	216	5.185	1.38581	3.79919
2020-08-24	217	5.458	1.40538	4.05262
2020-08-25	218	6.237	1.42527	4.81173
2020-08-26	219	8.596	1.44549	7.15051
2020-08-27	220	7.231	1.46603	5.76497
2020-08-28	221	6.296	1.4869	4.8091
2020-08-29	222	5.828	1.5081	4.3199
2020-08-30	223	4.834	1.52962	3.30438
2020-08-31	224	4.58	1.55147	3.02853
2020-09-01	225	5.204	1.57365	3.63035
2020-09-02	226	3.801	1.59615	2.20485
2020-09-03	227	3.859	1.61897	2.24003
2020-09-04	228	3.275	1.64213	1.63287
2020-09-05	229	3.255	1.66561	1.58939
2020-09-06	230	2.319	1.68941	0.629588
2020-09-07	231	2.651	1.71354	0.937457
2020-09-08	232	3.041	1.738	1.303
2020-09-09	233	3.021	1.76278	1.25822
2020-09-10	234	3.43	1.78789	1.64211
2020-09-11	235	2.651	1.81333	0.837673
2020-09-12	236	2.358	1.83909	0.518912
2020-09-13	237	2.125	1.86517	0.259825
2020-09-14	238	2.066	1.89159	0.174412
2020-09-15	239	2.203	1.91833	0.284673
2020-09-16	240	2.982	1.94539	1.03661
2020-09-17	241	2.456	1.97278	0.483217
2020-09-18	242	2.144	2.0005	0.1435
2020-09-19	243	1.598	2.02854	-0.430543
2020-09-20	244	1.364	2.05691	-0.692912
2020-09-21	245	1.189	2.08561	-0.896607
2020-09-22	246	2.144	2.11463	0.029372
2020-09-23	247	2.436	2.14397	0.292025
2020-09-24	248	2.222	2.17365	0.048352
2020-09-25	249	1.189	2.20365	-1.01465
2020-09-26	250	1.852	2.23397	-0.381972
2020-09-27	251	0.975	2.26462	-1.28962
2020-09-28	252	0.741	2.2956	-1.5546
2020-09-29	253	2.203	2.3269	-0.123903
2020-09-30	254	1.501	2.35853	-0.857532
2020-10-01	255	1.228	2.39049	-1.16249
2020-10-02	256	1.462	2.42277	-0.960768
2020-10-03	257	1.247	2.45538	-1.20837
2020-10-04	258	1.423	2.48831	-1.06531
2020-10-05	259	1.462	2.52157	-1.05957
2020-10-06	260	2.222	2.55515	-0.333152
2020-10-07	261	1.345	2.58906	-1.24406
2020-10-08	262	1.053	2.6233	-1.5703
2020-10-09	263	1.403	2.65786	-1.25486
2020-10-10	264	1.13	2.69275	-1.56275
2020-10-11	265	1.891	2.72797	-0.836967
2020-10-12	266	1.988	2.76351	-0.775508
2020-10-13	267	1.637	2.79937	-1.16237
2020-10-14	268	1.93	2.83557	-0.905568
2020-10-15	269	0.916	2.87209	-1.95609
2020-10-16	270	1.423	2.90893	-1.48593
2020-10-17	271	1.774	2.9461	-1.1721
2020-10-18	272	1.481	2.9836	-1.5026
2020-10-19	273	1.13	3.02142	-1.89142
2020-10-20	274	1.774	3.05957	-1.28557
2020-10-21	275	2.319	3.09805	-0.779047
2020-10-22	276	3.021	3.13685	-0.115848
2020-10-23	277	1.501	3.17597	-1.67497
2020-10-24	278	1.189	3.21543	-2.02643
2020-10-25	279	2.319	3.25521	-0.936207
2020-10-26	280	1.715	3.29531	-1.58031
2020-10-27	281	2.008	3.33574	-1.32774
2020-10-28	282	2.436	3.3765	-0.9405
2020-10-29	283	2.222	3.41758	-1.19558
2020-10-30	284	2.456	3.45899	-1.00299
2020-10-31	285	2.417	3.50073	-1.08373
2020-11-01	286	1.891	3.54279	-1.65179
2020-11-02	287	1.462	3.58517	-2.12317
2020-11-03	288	2.3	3.62789	-1.32789
2020-11-04	289	2.436	3.67093	-1.23493
2020-11-05	290	2.826	3.71429	-0.888292
2020-11-06	291	1.735	3.75798	-2.02298
2020-11-07	292	2.787	3.802	-1.015
2020-11-08	293	2.456	3.84634	-1.39034
2020-11-09	294	1.949	3.89101	-1.94201
2020-11-10	295	2.846	3.93601	-1.09001
2020-11-11	296	2.787	3.98133	-1.19433
2020-11-12	297	3.723	4.02697	-0.303975
2020-11-13	298	3.996	4.07295	-0.076948
2020-11-14	299	4.054	4.11925	-0.065247
2020-11-15	300	4.347	4.16587	0.181128
2020-11-16	301	4.463	4.21282	0.250177
2020-11-17	302	6.101	4.2601	1.8409
2020-11-18	303	6.685	4.3077	2.3773
2020-11-19	304	7.075	4.35563	2.71937
2020-11-20	305	7.524	4.40389	3.12011
2020-11-21	306	6.432	4.45247	1.97953
2020-11-22	307	5.282	4.50138	0.780625
2020-11-23	308	6.802	4.55061	2.25139
2020-11-24	309	7.446	4.60017	2.84583
2020-11-25	310	11.363	4.65005	6.71295
2020-11-26	311	11.09	4.70026	6.38974
2020-11-27	312	9.512	4.7508	4.7612
2020-11-28	313	8.752	4.80166	3.95034
2020-11-29	314	7.348	4.85285	2.49515
2020-11-30	315	8.791	4.90437	3.88663
2020-12-01	316	9.96	4.95621	5.00379
2020-12-02	317	10.525	5.00837	5.51663
2020-12-03	318	12.26	5.06087	7.19913
2020-12-04	319	11.363	5.11369	6.24931
2020-12-05	320	12.299	5.16683	7.13217
2020-12-06	321	11.987	5.2203	6.7667
2020-12-07	322	11.578	5.2741	6.3039
2020-12-08	323	13.196	5.32822	7.86778
2020-12-09	324	12.981	5.38267	7.59833
2020-12-10	325	13.41	5.43745	7.97255
2020-12-11	326	18.517	5.49255	13.0245
2020-12-12	327	20.076	5.54797	14.528
2020-12-13	328	13.995	5.60373	8.39127
2020-12-14	329	17.152	5.65981	11.4922
2020-12-15	330	21.012	5.71621	15.2958
2020-12-16	331	19.706	5.77294	13.9331
2020-12-17	332	20.7	5.83	14.87
2020-12-18	333	20.563	5.88738	14.6756
2020-12-19	334	21.343	5.94509	15.3979
2020-12-20	335	18.049	6.00313	12.0459
2020-12-21	336	16.938	6.06149	10.8765
2020-12-22	337	21.245	6.12017	15.1248
2020-12-23	338	19.16	6.17919	12.9808
2020-12-24	339	24.111	6.23853	17.8725
2020-12-25	340	22.064	6.29819	15.7658
2020-12-26	341	18.906	6.35818	12.5478
2020-12-27	342	15.749	6.4185	9.3305
2020-12-28	343	20.368	6.47914	13.8889
2020-12-29	344	20.427	6.54011	13.8869
2020-12-30	345	18.848	6.60141	12.2466
2020-12-31	346	20.056	6.66303	13.393
2021-01-01	347	16.061	6.72497	9.33603
2021-01-02	348	12.689	6.78725	5.90175
2021-01-03	349	19.881	6.84985	13.0312
2021-01-04	350	13.936	6.91277	7.02323
2021-01-05	351	16.353	6.97602	9.37698
2021-01-06	352	16.918	7.0396	9.8784
2021-01-07	353	13.098	7.1035	5.9945
2021-01-08	354	12.494	7.16773	5.32627
2021-01-09	355	12.962	7.23229	5.72971
2021-01-10	356	8.771	7.29717	1.47383
2021-01-11	357	10.467	7.36238	3.10462
2021-01-12	358	10.935	7.42791	3.50709
2021-01-13	359	10.057	7.49377	2.56323
2021-01-14	360	9.999	7.55995	2.43905
2021-01-15	361	11.285	7.62646	3.65854
2021-01-16	362	10.135	7.6933	2.4417
2021-01-17	363	7.582	7.76046	-0.178463
2021-01-18	364	7.524	7.82795	-0.303952
2021-01-19	365	7.855	7.89577	-0.040767
2021-01-20	366	7.796	7.96391	-0.167908
2021-01-21	367	6.705	8.03238	-1.32737
2021-01-22	368	8.381	8.10117	0.279832
2021-01-23	369	7.641	8.17029	-0.529287
2021-01-24	370	8.518	8.23973	0.278268
2021-01-25	371	6.9	8.3095	-1.4095
2021-01-26	372	10.798	8.3796	2.4184
2021-01-27	373	9.687	8.45002	1.23698
2021-01-28	374	9.141	8.52077	0.620228
2021-01-29	375	8.868	8.59185	0.276153
2021-01-30	376	6.919	8.66325	-1.74425
2021-01-31	377	5.906	8.73498	-2.82898
2021-02-01	378	6.549	8.80703	-2.25803
2021-02-02	379	9.102	8.87941	0.222593
2021-02-03	380	8.791	8.95211	-0.161112
2021-02-04	381	7.192	9.02514	-1.83314
2021-02-05	382	7.66	9.0985	-1.4385
2021-02-06	383	7.251	9.17218	-1.92118
2021-02-07	384	5.633	9.24619	-3.61319
2021-02-08	385	5.886	9.32053	-3.43453
2021-02-09	386	8.635	9.39519	-0.760188
2021-02-10	387	9.824	9.47017	0.353825
2021-02-11	388	7.855	9.54549	-1.69049
2021-02-12	389	7.056	9.62113	-2.56513
2021-02-13	390	6.354	9.69709	-3.34309
2021-02-14	391	6.705	9.77338	-3.06838
2021-02-15	392	8.888	9.85	-0.962
2021-02-16	393	12.104	9.92694	2.17706
2021-02-17	394	12.104	10.0042	2.09979
2021-02-18	395	10.935	10.0818	0.853193
2021-02-19	396	8.693	10.1597	-1.46673
2021-02-20	397	8.147	10.238	-2.09098
2021-02-21	398	6.471	10.3165	-3.84555
2021-02-22	399	6.958	10.3954	-3.43745
2021-02-23	400	8.557	10.4747	-1.91767
2021-02-24	401	7.719	10.5542	-2.83522
2021-02-25	402	7.913	10.6341	-2.7211
2021-02-26	403	7.777	10.7143	-2.9373
2021-02-27	404	6.919	10.7948	-3.87583
2021-02-28	405	6.919	10.8757	-3.95669
2021-03-01	406	6.647	10.9569	-4.30987
2021-03-02	407	8.654	11.0384	-2.38438
2021-03-03	408	8.264	11.1202	-2.85621
2021-03-04	409	7.758	11.2024	-3.44437
2021-03-05	410	8.128	11.2849	-3.15685
2021-03-06	411	8.108	11.3677	-3.25966
2021-03-07	412	6.744	11.4508	-4.7068
2021-03-08	413	8.693	11.5343	-2.84126
2021-03-09	414	9.161	11.6181	-2.45705
2021-03-10	415	9.063	11.7022	-2.63917
2021-03-11	416	9.512	11.7866	-2.27461
2021-03-12	417	9.551	11.8714	-2.32038
2021-03-13	418	8.946	11.9565	-3.01047
2021-03-14	419	7.446	12.0419	-4.59589
2021-03-15	420	7.075	12.1276	-5.05263
2021-03-16	421	9.141	12.2137	-3.0727
2021-03-17	422	8.674	12.3001	-3.6261
2021-03-18	423	9.024	12.3868	-3.36282
2021-03-19	424	8.81	12.4739	-3.66387
2021-03-20	425	8.888	12.5612	-3.67325
2021-03-21	426	7.991	12.6489	-4.65795
2021-03-22	427	6.744	12.737	-5.99297
2021-03-23	428	8.284	12.8253	-4.54133
2021-03-24	429	8.381	12.914	-4.53301
2021-03-25	430	9.629	13.003	-3.37401
2021-03-26	431	9.843	13.0923	-3.24934
2021-03-27	432	9.395	13.182	-3.787
2021-03-28	433	7.485	13.272	-5.78698
2021-03-29	434	8.596	13.3623	-4.76629
2021-03-30	435	9.863	13.4529	-3.58993
2021-03-31	436	10.74	13.5439	-2.80389
2021-04-01	437	10.818	13.6352	-2.81718
2021-04-02	438	10.564	13.7268	-3.16279
2021-04-03	439	10.584	13.8187	-3.23473
2021-04-04	440	9.219	13.911	-4.69199
2021-04-05	441	9.317	14.0036	-4.68658
2021-04-06	442	13.02	14.0965	-1.0765
2021-04-07	443	13.644	14.1897	-0.545743
2021-04-08	444	13.079	14.2833	-1.20431
2021-04-09	445	13.176	14.3772	-1.20121
2021-04-10	446	11.968	14.4714	-2.50343
2021-04-11	447	11.441	14.566	-3.12498
2021-04-12	448	10.564	14.6608	-4.09685
2021-04-13	449	14.248	14.756	-0.508047
2021-04-14	450	13.605	14.8516	-1.24657
2021-04-15	451	13.098	14.9474	-1.84942
2021-04-16	452	12.767	15.0436	-2.2766
2021-04-17	453	13.079	15.1401	-2.0611
2021-04-18	454	10.35	15.2369	-4.88693
2021-04-19	455	10.701	15.3341	-4.63309
2021-04-20	456	14.248	15.4316	-1.18357
2021-04-21	457	14.326	15.5294	-1.20337
2021-04-22	458	15.534	15.6275	-0.093508
2021-04-23	459	15.301	15.726	-0.424967
2021-04-24	460	12.552	15.8248	-3.27275
2021-04-25	461	9.746	15.9239	-6.17786
2021-04-26	462	9.96	16.0233	-6.0633
2021-04-27	463	15.106	16.1231	-1.01706
2021-04-28	464	13.215	16.2232	-3.00815
2021-04-29	465	12.786	16.3236	-3.53757
2021-04-30	466	12.221	16.4243	-4.20331
2021-05-01	467	11.812	16.5254	-4.71337
2021-05-02	468	9.512	16.6268	-7.11477
2021-05-03	469	10.545	16.7285	-6.18349
2021-05-04	470	13.176	16.8305	-3.65453
2021-05-05	471	11.188	16.9329	-5.7449
2021-05-06	472	10.233	17.0356	-6.8026
2021-05-07	473	13.663	17.1386	-3.47562
2021-05-08	474	10.993	17.242	-6.24897
2021-05-09	475	9.024	17.3456	-8.32165
2021-05-10	476	9.96	17.4496	-7.48965
2021-05-11	477	12.377	17.554	-5.17697
2021-05-12	478	13.936	17.6586	-3.72263
2021-05-13	479	14.56	17.7636	-3.20361
2021-05-14	480	13.274	17.8689	-4.59491
2021-05-15	481	11.89	17.9745	-6.08454
2021-05-16	482	12.065	18.0805	-6.0155
2021-05-17	483	10.291	18.1868	-7.89578
2021-05-18	484	12.728	18.2934	-5.56539
2021-05-19	485	12.591	18.4003	-5.80933
2021-05-20	486	10.935	18.5076	-7.57259
2021-05-21	487	12.981	18.6152	-5.63418
2021-05-22	488	11.402	18.7231	-7.32109
2021-05-23	489	10.486	18.8313	-8.34533
2021-05-24	490	10.057	18.9399	-8.88289
2021-05-25	491	13.624	19.0488	-5.42478
2021-05-26	492	12.26	19.158	-6.898
2021-05-27	493	11.441	19.2675	-7.82654
2021-05-28	494	10.389	19.3774	-8.98841
2021-05-29	495	9.336	19.4876	-10.1516
2021-05-30	496	8.381	19.5981	-11.2171
2021-05-31	497	8.946	19.709	-10.763
2021-06-01	498	13.196	19.8201	-6.62415
2021-06-02	499	13.274	19.9316	-6.65765
2021-06-03	500	13.546	20.0435	-6.49747
2021-06-04	501	14.501	20.1556	-5.65462
2021-06-05	502	10.837	20.2681	-9.4311
2021-06-06	503	9.453	20.3809	-10.9279
2021-06-07	504	8.849	20.494	-11.645
2021-06-08	505	11.714	20.6075	-8.89349
2021-06-09	506	11.909	20.7213	-8.81227
2021-06-10	507	10.837	20.8354	-9.99837
2021-06-11	508	10.974	20.9498	-9.97581
2021-06-12	509	8.81	21.0646	-12.2546
2021-06-13	510	7.777	21.1797	-13.4027
2021-06-14	511	7.29	21.2951	-14.0051
2021-06-15	512	10.603	21.4108	-10.8078
2021-06-16	513	10.525	21.5269	-11.0019
2021-06-17	514	9.882	21.6433	-11.7613
2021-06-18	515	9.395	21.76	-12.365
2021-06-19	516	8.362	21.877	-13.515
2021-06-20	517	6.958	21.9944	-15.0364
2021-06-21	518	7.699	22.1121	-14.4131
2021-06-22	519	12.552	22.2301	-9.67809
2021-06-23	520	11.89	22.3484	-10.4584
2021-06-24	521	12.357	22.4671	-10.1101
2021-06-25	522	13.02	22.5861	-9.5661
2021-06-26	523	11.968	22.7054	-10.7374
2021-06-27	524	9.765	22.8251	-13.0601
2021-06-28	525	11.597	22.945	-11.348
2021-06-29	526	15.476	23.0653	-7.58935
2021-06-30	527	14.852	23.186	-8.33397
2021-07-01	528	16.1	23.3069	-7.20693
2021-07-02	529	15.457	23.4282	-7.97121
2021-07-03	530	14.462	23.5498	-9.08781
2021-07-04	531	13.858	23.6717	-9.81374
2021-07-05	532	14.54	23.794	-9.254
2021-07-06	533	23.623	23.9166	-0.293583
2021-07-07	534	24.851	24.0395	0.811508
2021-07-08	535	25.65	24.1627	1.48727
2021-07-09	536	26.859	24.2863	2.57271
2021-07-10	537	25.806	24.4102	1.39582
2021-07-11	538	21.44	24.5344	-3.09439
2021-07-12	539	22.415	24.6589	-2.24393
2021-07-13	540	31.478	24.7838	6.69421
2021-07-14	541	31.186	24.909	6.27702
2021-07-15	542	29.919	25.0345	4.8845
2021-07-16	543	28.34	25.1603	3.17966
2021-07-17	544	28.282	25.2865	2.99549
2021-07-18	545	24.403	25.413	-1.01001
2021-07-19	546	24.91	25.5398	-0.629828
2021-07-20	547	34.772	25.667	9.10502
2021-07-21	548	35.825	25.7944	10.0306
2021-07-22	549	31.771	25.9222	5.84875
2021-07-23	550	31.751	26.0504	5.70063
2021-07-24	551	28.964	26.1788	2.78518
2021-07-25	552	25.689	26.3076	-0.6186
2021-07-26	553	26.605	26.4367	0.168297
2021-07-27	554	36.955	26.5661	10.3889
2021-07-28	555	32.589	26.6959	5.89311
2021-07-29	556	33.271	26.826	6.44503
2021-07-30	557	29.997	26.9564	3.04062
2021-07-31	558	28.106	27.0871	1.01889
2021-08-01	559	23.682	27.2182	-3.53617
2021-08-02	560	23.409	27.3496	-3.94055
2021-08-03	561	33.583	27.4813	6.10174
2021-08-04	562	34.616	27.6133	7.0027
2021-08-05	563	33.213	27.7457	5.46734
2021-08-06	564	35.513	27.8784	7.63465
2021-08-07	565	33.681	28.0114	5.66963
2021-08-08	566	29.081	28.1447	0.936292
2021-08-09	567	29.997	28.2784	1.71863
2021-08-10	568	43.251	28.4124	14.8386
2021-08-11	569	38.71	28.5467	10.1633
2021-08-12	570	38.788	28.6813	10.1067
2021-08-13	571	37.599	28.8163	8.7827
2021-08-14	572	35.416	28.9516	6.4644
2021-08-15	573	30.27	29.0872	1.18278
2021-08-16	574	26.761	29.2232	-2.46217
2021-08-17	575	35.143	29.3594	5.78355
2021-08-18	576	41.926	29.496	12.43
2021-08-19	577	39.976	29.633	10.343
2021-08-20	578	36.643	29.7702	6.87277
2021-08-21	579	31.712	29.9078	1.80419
2021-08-22	580	27.6	30.0457	-2.44571
2021-08-23	581	29.334	30.1839	-0.849943
2021-08-24	582	41.945	30.3225	11.6225
2021-08-25	583	36.604	30.4614	6.14262
2021-08-26	584	35.883	30.6006	5.28241
2021-08-27	585	34.948	30.7401	4.20787
2021-08-28	586	31.517	30.88	0.637012
2021-08-29	587	28.905	31.0202	-2.11517
2021-08-30	588	26.703	31.1607	-4.45769
2021-08-31	589	39.45	31.3015	8.14847
2021-09-01	590	38.125	31.4427	6.68231
2021-09-02	591	33.31	31.5842	1.72582
2021-09-03	592	35.143	31.726	3.417
2021-09-04	593	29.061	31.8681	-2.80714
2021-09-05	594	26.781	32.0106	-5.22961
2021-09-06	595	31.108	32.1534	-1.04541
2021-09-07	596	39.937	32.2965	7.64047
2021-09-08	597	39.899	32.44	7.45903
2021-09-09	598	36.877	32.5837	4.29325
2021-09-10	599	36.351	32.7278	3.62315
2021-09-11	600	34.207	32.8723	1.33473
2021-09-12	601	27.931	33.017	-5.08602
2021-09-13	602	29.139	33.1621	-4.0231
2021-09-14	603	40.522	33.3075	7.2145
2021-09-15	604	37.832	33.4532	4.37877
2021-09-16	605	39.138	33.5993	5.53871
2021-09-17	606	40.62	33.7457	6.87433
2021-09-18	607	37.209	33.8924	3.31663
2021-09-19	608	31.283	34.0394	-2.75641
2021-09-20	609	33.661	34.1868	-0.525767
2021-09-21	610	33.525	34.3345	-0.809452
2021-09-22	611	33.447	34.4825	-1.03546
2021-09-23	612	47.422	34.6308	12.7912
2021-09-24	613	63.736	34.7795	28.9565
2021-09-25	614	53.991	34.9285	19.0625
2021-09-26	615	46.409	35.0778	11.3312
2021-09-27	616	44.615	35.2274	9.38759
2021-09-28	617	56.193	35.3774	20.8156
2021-09-29	618	49.975	35.5277	14.4473
2021-09-30	619	48.416	35.6783	12.7377
2021-10-01	620	43.797	35.8292	7.96777
2021-10-02	621	40.639	35.9805	4.6585
2021-10-03	622	32.589	36.1321	-3.5431
2021-10-04	623	30.699	36.284	-5.58502
2021-10-05	624	39.509	36.4363	3.07273
2021-10-06	625	47.266	36.5888	10.6772
2021-10-07	626	42.335	36.7417	5.59325
2021-10-08	627	37.988	36.895	1.09302

## Sheet: South Africa
Date	Day	Cases	Trend	Detrended
2020-02-23	1	0	24.0501	-24.0501
2020-02-24	2	0	24.2452	-24.2452
2020-02-25	3	0	24.4403	-24.4403
2020-02-26	4	0	24.6354	-24.6354
2020-02-27	5	0	24.8305	-24.8305
2020-02-28	6	0	25.0256	-25.0256
2020-02-29	7	0	25.2207	-25.2207								Raw data with trend
2020-03-01	8	0	25.4158	-25.4158
2020-03-02	9	0	25.6109	-25.6109
2020-03-03	10	0	25.806	-25.806
2020-03-04	11	0	26.0011	-26.0011
2020-03-05	12	0.017	26.1962	-26.1792
2020-03-06	13	0	26.3913	-26.3913
2020-03-07	14	0	26.5864	-26.5864
2020-03-08	15	0.033	26.7815	-26.7485
2020-03-09	16	0	26.9766	-26.9766
2020-03-10	17	0.067	27.1717	-27.1047
2020-03-11	18	0.1	27.3668	-27.2668
2020-03-12	19	0.067	27.5619	-27.4949
2020-03-13	20	0.117	27.757	-27.64
2020-03-14	21	0.233	27.9521	-27.7191
2020-03-15	22	0.217	28.1472	-27.9302								Detrended time series
2020-03-16	23	0.183	28.3423	-28.1593
2020-03-17	24	0	28.5374	-28.5374
2020-03-18	25	0.899	28.7325	-27.8335
2020-03-19	26	0.566	28.9276	-28.3616
2020-03-20	27	0.866	29.1227	-28.2567
2020-03-21	28	0.633	29.3178	-28.6848
2020-03-22	29	0.566	29.5129	-28.9469
2020-03-23	30	2.132	29.708	-27.576
2020-03-24	31	2.532	29.9031	-27.3711
2020-03-25	32	2.582	30.0982	-27.5162
2020-03-26	33	3.631	30.2933	-26.6623
2020-03-27	34	4.047	30.4884	-26.4414
2020-03-28	35	0.283	30.6835	-30.4005
2020-03-29	36	1.549	30.8786	-29.3296
2020-03-30	37	0.766	31.0737	-30.3077
2020-03-31	38	0.45	31.2688	-30.8188
2020-04-01	39	0.45	31.4639	-31.0139
2020-04-02	40	1.366	31.659	-30.293
2020-04-03	41	0.716	31.8541	-31.1381
2020-04-04	42	1.332	32.0492	-30.7172
2020-04-05	43	1.166	32.2443	-31.0783
2020-04-06	44	0.516	32.4394	-31.9234
2020-04-07	45	1.049	32.6345	-31.5855
2020-04-08	46	1.599	32.8296	-31.2306
2020-04-09	47	1.482	33.0247	-31.5427
2020-04-10	48	1.149	33.2198	-32.0708
2020-04-11	49	0.416	33.4149	-32.9989
2020-04-12	50	2.415	33.61	-31.195
2020-04-13	51	1.649	33.8051	-32.1561
2020-04-14	52	2.382	34.0002	-31.6182
2020-04-15	53	1.516	34.1953	-32.6793
2020-04-16	54	1.649	34.3904	-32.7414
2020-04-17	55	2.965	34.5855	-31.6205
2020-04-18	56	4.18	34.7806	-30.6006
2020-04-19	57	2.065	34.9757	-32.9107
2020-04-20	58	2.365	35.1708	-32.8058
2020-04-21	59	2.748	35.3659	-32.6179
2020-04-22	60	2.831	35.561	-32.73
2020-04-23	61	5.296	35.7561	-30.4601
2020-04-24	62	4.447	35.9512	-31.5042
2020-04-25	63	2.348	36.1463	-33.7983
2020-04-26	64	3.081	36.3414	-33.2604
2020-04-27	65	4.114	36.5365	-32.4225
2020-04-28	66	3.381	36.7316	-33.3506
2020-04-29	67	5.896	36.9267	-31.0307
2020-04-30	68	4.947	37.1218	-32.1748
2020-05-01	69	5.063	37.3169	-32.2539
2020-05-02	70	6.412	37.512	-31.1
2020-05-03	71	7.445	37.7071	-30.2621
2020-05-04	72	7.278	37.9022	-30.6242
2020-05-05	73	5.863	38.0973	-32.2343
2020-05-06	74	3.931	38.2924	-34.3614
2020-05-07	75	7.062	38.4875	-31.4255
2020-05-08	76	11.042	38.6826	-27.6406
2020-05-09	77	8.744	38.8777	-30.1337
2020-05-10	78	9.91	39.0728	-29.1628
2020-05-11	79	10.609	39.2679	-28.6589
2020-05-12	80	11.625	39.463	-27.838
2020-05-13	81	12.058	39.6581	-27.6001
2020-05-14	82	11.076	39.8532	-28.7772
2020-05-15	83	13.074	40.0483	-26.9743
2020-05-16	84	13.84	40.2434	-26.4034
2020-05-17	85	19.32	40.4385	-21.1185
2020-05-18	86	15.289	40.6336	-25.3446
2020-05-19	87	12.774	40.8287	-28.0547
2020-05-20	88	13.374	41.0238	-27.6498
2020-05-21	89	18.887	41.2189	-22.3319
2020-05-22	90	16.455	41.414	-24.959
2020-05-23	91	20.286	41.6091	-21.3231
2020-05-24	92	20.652	41.8042	-21.1522
2020-05-25	93	17.188	41.9993	-24.8113
2020-05-26	94	10.809	42.1944	-31.3854
2020-05-27	95	27.864	42.3895	-14.5255
2020-05-28	96	24.416	42.5846	-18.1686
2020-05-29	97	30.595	42.7797	-12.1847
2020-05-30	98	28.763	42.9748	-14.2118
2020-05-31	99	28.58	43.1699	-14.5899
2020-06-01	100	27.88	43.365	-15.485
2020-06-02	101	24.233	43.5601	-19.3271
2020-06-03	102	28.53	43.7552	-15.2252
2020-06-04	103	54.412	43.9503	10.4617
2020-06-05	104	44.003	44.1454	-0.1424
2020-06-06	105	42.287	44.3405	-2.0535
2020-06-07	106	38.506	44.5356	-6.0296
2020-06-08	107	43.203	44.7307	-1.5277
2020-06-09	108	35.175	44.9258	-9.7508
2020-06-10	109	40.472	45.1209	-4.6489
2020-06-11	110	52.413	45.316	7.097
2020-06-12	111	55.944	45.5111	10.4329
2020-06-13	112	63.439	45.7062	17.7328
2020-06-14	113	71.65	45.9013	25.7487
2020-06-15	114	58.209	46.0964	12.1126
2020-06-16	115	46.651	46.2915	0.3595
2020-06-17	116	67.919	46.4866	21.4324
2020-06-18	117	57.926	46.6817	11.2443
2020-06-19	118	63.705	46.8768	16.8282
2020-06-20	119	82.709	47.0719	35.6371
2020-06-21	120	76.963	47.267	29.696
2020-06-22	121	71.417	47.4621	23.9549
2020-06-23	122	75.247	47.6572	27.5898
2020-06-24	123	94.734	47.8523	46.8817
2020-06-25	124	109.573	48.0474	61.5256
2020-06-26	125	103.511	48.2425	55.2685
2020-06-27	126	120.083	48.4376	71.6454
2020-06-28	127	105.493	48.6327	56.8603
2020-06-29	128	102.095	48.8278	53.2672
2020-06-30	129	115.669	49.0229	66.6461
2020-07-01	130	135.305	49.218	86.087
2020-07-02	131	145.365	49.4131	95.9519
2020-07-03	132	150.944	49.6082	101.336
2020-07-04	133	180.757	49.8033	130.954
2020-07-05	134	146.114	49.9984	96.1156
2020-07-06	135	149.412	50.1935	99.2185
2020-07-07	136	168.782	50.3886	118.393
2020-07-08	137	146.731	50.5837	96.1473
2020-07-09	138	227.741	50.7788	176.962
2020-07-10	139	205.656	50.9739	154.682
2020-07-11	140	224.793	51.169	173.624
2020-07-12	141	200.826	51.3641	149.462
2020-07-13	142	192.432	51.5592	140.873
2020-07-14	143	174.811	51.7543	123.057
2020-07-15	144	212.468	51.9494	160.519
2020-07-16	145	219.38	52.1445	167.236
2020-07-17	146	222.727	52.3396	170.387
2020-07-18	147	221.262	52.5347	168.727
2020-07-19	148	223.993	52.7298	171.263
2020-07-20	149	154.892	52.9249	101.967
2020-07-21	150	136.071	53.12	82.951
2020-07-22	151	219.013	53.3151	165.698
2020-07-23	152	218.247	53.5102	164.737
2020-07-24	153	232.237	53.7053	178.532
2020-07-25	154	203.258	53.9004	149.358
2020-07-26	155	187.086	54.0955	132.99
2020-07-27	156	118.184	54.2906	63.8934
2020-07-28	157	120.449	54.4857	65.9633
2020-07-29	158	189.234	54.6808	134.553
2020-07-30	159	183.971	54.8759	129.095
2020-07-31	160	183.438	55.071	128.367
2020-08-01	161	168.332	55.2661	113.066
2020-08-02	162	136.488	55.4612	81.0268
2020-08-03	163	89.554	55.6563	33.8977
2020-08-04	164	74.215	55.8514	18.3636
2020-08-05	165	142.55	56.0465	86.5035
2020-08-06	166	138.353	56.2416	82.1114
2020-08-07	167	121.448	56.4367	65.0113
2020-08-08	168	128.443	56.6318	71.8112
2020-08-09	169	111.106	56.8269	54.2791
2020-08-10	170	62.273	57.022	5.251
2020-08-11	171	41.821	57.2171	-15.3961
2020-08-12	172	46.801	57.4122	-10.6112
2020-08-13	173	65.721	57.6073	8.1137
2020-08-14	174	104.51	57.8024	46.7076
2020-08-15	175	75.164	57.9975	17.1665
2020-08-16	176	61.49	58.1926	3.2974
2020-08-17	177	42.32	58.3877	-16.0677
2020-08-18	178	37.607	58.5828	-20.9758
2020-08-19	179	65.221	58.7779	6.4431
2020-08-20	180	64.621	58.973	5.648
2020-08-21	181	56.594	59.1681	-2.5741
2020-08-22	182	61.74	59.3632	2.3768
2020-08-23	183	45.435	59.5583	-14.1233
2020-08-24	184	27.93	59.7534	-31.8234
2020-08-25	185	26.098	59.9485	-33.8505
2020-08-26	186	44.702	60.1436	-15.4416
2020-08-27	187	43.053	60.3387	-17.2857
2020-08-28	188	30.745	60.5338	-29.7888
2020-08-29	189	40.288	60.7289	-20.4409
2020-08-30	190	41.721	60.924	-19.203
2020-08-31	191	33.06	61.1191	-28.0591
2020-09-01	192	20.286	61.3142	-41.0282
2020-09-02	193	38.906	61.5093	-22.6033
2020-09-03	194	40.305	61.7044	-21.3994
2020-09-04	195	34.359	61.8995	-27.5405
2020-09-05	196	30.079	62.0946	-32.0156
2020-09-06	197	27.198	62.2897	-35.0917
2020-09-07	198	14.073	62.4848	-48.4118
2020-09-08	199	17.971	62.6799	-44.7089
2020-09-09	200	33.143	62.875	-29.732
2020-09-10	201	33.427	63.0701	-29.6431
2020-09-11	202	32.644	63.2652	-30.6212
2020-09-12	203	30.245	63.4603	-33.2153
2020-09-13	204	26.298	63.6554	-37.3574
2020-09-14	205	15.922	63.8505	-47.9285
2020-09-15	206	12.858	64.0456	-51.1876
2020-09-16	207	32.028	64.2407	-32.2127
2020-09-17	208	35.442	64.4358	-28.9938
2020-09-18	209	34.226	64.6309	-30.4049
2020-09-19	210	33.793	64.826	-31.033
2020-09-20	211	25.899	65.0211	-39.1221
2020-09-21	212	12.075	65.2162	-53.1412
2020-09-22	213	22.418	65.4113	-42.9933
2020-09-23	214	31.744	65.6064	-33.8624
2020-09-24	215	30.995	65.8015	-34.8065
2020-09-25	216	24.649	65.9966	-41.3476
2020-09-26	217	16.139	66.1917	-50.0527
2020-09-27	218	21.119	66.3868	-45.2678
2020-09-28	219	15.039	66.5819	-51.5429
2020-09-29	220	15.039	66.777	-51.738
2020-09-30	221	29.429	66.9721	-37.5431
2020-10-01	222	29.063	67.1672	-38.1042
2020-10-02	223	29.13	67.3623	-38.2323
2020-10-03	224	31.361	67.5574	-36.1964
2020-10-04	225	26.198	67.7525	-41.5545
2020-10-05	226	15.423	67.9476	-52.5246
2020-10-06	227	17.105	68.1427	-51.0377
2020-10-07	228	31.861	68.3378	-36.4768
2020-10-08	229	28.913	68.5329	-39.6199
2020-10-09	230	24.333	68.728	-44.395
2020-10-10	231	42.37	68.9231	-26.5531
2020-10-11	232	26.232	69.1182	-42.8862
2020-10-12	233	14.79	69.3133	-54.5233
2020-10-13	234	19.62	69.5084	-49.8884
2020-10-14	235	31.261	69.7035	-38.4425
2020-10-15	236	29.479	69.8986	-40.4196
2020-10-16	237	33.626	70.0937	-36.4677
2020-10-17	238	32.111	70.2888	-38.1778
2020-10-18	239	27.681	70.4839	-42.8029
2020-10-19	240	24.333	70.679	-46.346
2020-10-20	241	17.488	70.8741	-53.3861
2020-10-21	242	34.226	71.0692	-36.8432
2020-10-22	243	35.908	71.2643	-35.3563
2020-10-23	244	31.595	71.4594	-39.8644
2020-10-24	245	30.545	71.6545	-41.1095
2020-10-25	246	27.014	71.8496	-44.8356
2020-10-26	247	14.84	72.0447	-57.2047
2020-10-27	248	18.187	72.2398	-54.0528
2020-10-28	249	31.028	72.4349	-41.4069
2020-10-29	250	34.243	72.63	-38.387
2020-10-30	251	31.844	72.8251	-40.9811
2020-10-31	252	29.479	73.0202	-43.5412
2020-11-01	253	22.834	73.2153	-50.3813
2020-11-02	254	12.858	73.4104	-60.5524
2020-11-03	255	20.669	73.6055	-52.9365
2020-11-04	256	28.513	73.8006	-45.2876
2020-11-05	257	31.078	73.9957	-42.9177
2020-11-06	258	29.329	74.1908	-44.8618
2020-11-07	259	28.83	74.3859	-45.5559
2020-11-08	260	22.851	74.581	-51.73
2020-11-09	261	20.769	74.7761	-54.0071
2020-11-10	262	28.797	74.9712	-46.1742
2020-11-11	263	35.642	75.1663	-39.5243
2020-11-12	264	38.939	75.3614	-36.4224
2020-11-13	265	36.858	75.5565	-38.6985
2020-11-14	266	37.257	75.7516	-38.4946
2020-11-15	267	30.679	75.9467	-45.2677
2020-11-16	268	20.735	76.1418	-55.4068
2020-11-17	269	33.094	76.3369	-43.2429
2020-11-18	270	48.1	76.532	-28.432
2020-11-19	271	41.871	76.7271	-34.8561
2020-11-20	272	51.714	76.9222	-25.2082
2020-11-21	273	44.069	77.1173	-33.0483
2020-11-22	274	37.807	77.3124	-39.5054
2020-11-23	275	34.642	77.5075	-42.8655
2020-11-24	276	41.521	77.7026	-36.1816
2020-11-25	277	54.129	77.8977	-23.7687
2020-11-26	278	51.114	78.0928	-26.9788
2020-11-27	279	56.127	78.2879	-22.1609
2020-11-28	280	53.263	78.483	-25.22
2020-11-29	281	42.687	78.6781	-35.9911
2020-11-30	282	38.34	78.8732	-40.5332
2020-12-01	283	38.223	79.0683	-40.8453
2020-12-02	284	69.501	79.2634	-9.7624
2020-12-03	285	73.282	79.4585	-6.1765
2020-12-04	286	82.143	79.6536	2.4894
2020-12-05	287	77.363	79.8487	-2.4857
2020-12-06	288	68.552	80.0438	-11.4918
2020-12-07	289	55.178	80.2389	-25.0609
2020-12-08	290	66.803	80.434	-13.631
2020-12-09	291	111.738	80.6291	31.1089
2020-12-10	292	136.005	80.8242	55.1808
2020-12-11	293	138.553	81.0193	57.5337
2020-12-12	294	131.275	81.2144	50.0606
2020-12-13	295	133.223	81.4095	51.8135
2020-12-14	296	85.99	81.6046	4.3854
2020-12-15	297	125.779	81.7997	43.9793
2020-12-16	298	166.683	81.9948	84.6882
2020-12-17	299	151.994	82.1899	69.8041
2020-12-18	300	145.315	82.385	62.93
2020-12-19	301	182.189	82.5801	99.6089
2020-12-20	302	157.307	82.7752	74.5318
2020-12-21	303	146.381	82.9703	63.4107
2020-12-22	304	158.239	83.1654	75.0736
2020-12-23	305	233.936	83.3605	150.576
2020-12-24	306	238.25	83.5556	154.694
2020-12-25	307	246.428	83.7507	162.677
2020-12-26	308	192.399	83.9458	108.453
2020-12-27	309	158.256	84.1409	74.1151
2020-12-28	310	124.213	84.336	39.877
2020-12-29	311	159.555	84.5311	75.0239
2020-12-30	312	294.96	84.7262	210.234
2020-12-31	313	299.79	84.9213	214.869
2021-01-01	314	278.572	85.1164	193.456
2021-01-02	315	249.858	85.3115	164.547
2021-01-03	316	197.512	85.5066	112.005
2021-01-04	317	209.87	85.7017	124.168
2021-01-05	318	239.999	85.8968	154.102
2021-01-06	319	363.612	86.0919	277.52
2021-01-07	320	349.739	86.287	263.452
2021-01-08	321	366.077	86.4821	279.595
2021-01-09	322	359.848	86.6772	273.171
2021-01-10	323	290.147	86.8723	203.275
2021-01-11	324	250.591	87.0674	163.524
2021-01-12	325	218.264	87.2625	131.002
2021-01-13	326	309.034	87.4576	221.576
2021-01-14	327	308.168	87.6527	220.515
2021-01-15	328	247.827	87.8478	159.979
2021-01-16	329	232.72	88.0429	144.677
2021-01-17	330	204.307	88.238	116.069
2021-01-18	331	150.062	88.4331	61.6289
2021-01-19	332	162.886	88.6282	74.2578
2021-01-20	333	211.685	88.8233	122.862
2021-01-21	334	189.551	89.0184	100.533
2021-01-22	335	195.88	89.2135	106.666
2021-01-23	336	204.374	89.4086	114.965
2021-01-24	337	135.688	89.6037	46.0843
2021-01-25	338	75.797	89.7988	-14.0018
2021-01-26	339	100.613	89.9939	10.6191
2021-01-27	340	117.751	90.189	27.562
2021-01-28	341	119.083	90.3841	28.6989
2021-01-29	342	102.278	90.5792	11.6988
2021-01-30	343	88.222	90.7743	-2.5523
2021-01-31	344	75.364	90.9694	-15.6054
2021-02-01	345	42.437	91.1645	-48.7275
2021-02-02	346	44.119	91.3596	-47.2406
2021-02-03	347	67.586	91.5547	-23.9687
2021-02-04	348	62.473	91.7498	-29.2768
2021-02-05	349	62.44	91.9449	-29.5049
2021-02-06	350	53.03	92.14	-39.11
2021-02-07	351	40.555	92.3351	-51.7801
2021-02-08	352	22.917	92.5302	-69.6132
2021-02-09	353	29.013	92.7253	-63.7123
2021-02-10	354	52.613	92.9204	-40.3074
2021-02-11	355	41.438	93.1155	-51.6775
2021-02-12	356	46.318	93.3106	-46.9926
2021-02-13	357	39.672	93.5057	-53.8337
2021-02-14	358	29.046	93.7008	-64.6548
2021-02-15	359	18.354	93.8959	-75.5419
2021-02-16	360	20.153	94.091	-73.938
2021-02-17	361	38.64	94.2861	-55.6461
2021-02-18	362	38.756	94.4812	-55.7252
2021-02-19	363	31.828	94.6763	-62.8483
2021-02-20	364	28.147	94.8714	-66.7244
2021-02-21	365	23.8	95.0665	-71.2665
2021-02-22	366	13.191	95.2616	-82.0706
2021-02-23	367	16.622	95.4567	-78.8347
2021-02-24	368	31.012	95.6518	-64.6398
2021-02-25	369	27.914	95.8469	-67.9329
2021-02-26	370	27.547	96.042	-68.495
2021-02-27	371	24.1	96.2371	-72.1371
2021-02-28	372	19.453	96.4322	-76.9792
2021-03-01	373	9.427	96.6273	-87.2003
2021-03-02	374	14.257	96.8224	-82.5654
2021-03-03	375	24.1	97.0175	-72.9175
2021-03-04	376	23.384	97.2126	-73.8286
2021-03-05	377	21.868	97.4077	-75.5397
2021-03-06	378	20.436	97.6028	-77.1668
2021-03-07	379	14.357	97.7979	-83.4409
2021-03-08	380	10.626	97.993	-87.367
2021-03-09	381	16.505	98.1881	-81.6831
2021-03-10	382	24.599	98.3832	-73.7842
2021-03-11	383	24.549	98.5783	-74.0293
2021-03-12	384	20.402	98.7734	-78.3714
2021-03-13	385	25.665	98.9685	-73.3035
2021-03-14	386	16.755	99.1636	-82.4086
2021-03-15	387	10.21	99.3587	-89.1487
2021-03-16	388	15.539	99.5538	-84.0148
2021-03-17	389	25.499	99.7489	-74.2499
2021-03-18	390	24.383	99.944	-75.561
2021-03-19	391	24.35	100.139	-75.7891
2021-03-20	392	22.951	100.334	-77.3832
2021-03-21	393	17.504	100.529	-83.0253
2021-03-22	394	9.976	100.724	-90.7484
2021-03-23	395	8.494	100.919	-92.4255
2021-03-24	396	17.454	101.115	-83.6606
2021-03-25	397	25.882	101.31	-75.4277
2021-03-26	398	25.249	101.505	-76.2558
2021-03-27	399	23.1	101.7	-78.5999
2021-03-28	400	16.072	101.895	-85.823
2021-03-29	401	9.127	102.09	-92.9631
2021-03-30	402	12.591	102.285	-89.6942
2021-03-31	403	23.683	102.48	-78.7973
2021-04-01	404	21.552	102.675	-81.1234
2021-04-02	405	21.202	102.871	-81.6685
2021-04-03	406	12.941	103.066	-90.1246
2021-04-04	407	7.711	103.261	-95.5497
2021-04-05	408	7.528	103.456	-95.9278
2021-04-06	409	7.278	103.651	-96.3729
2021-04-07	410	12.591	103.846	-91.255
2021-04-08	411	22.751	104.041	-81.2901
2021-04-09	412	21.102	104.236	-83.1342
2021-04-10	413	21.402	104.431	-83.0293
2021-04-11	414	15.506	104.626	-89.1204
2021-04-12	415	10.909	104.822	-93.9125
2021-04-13	416	14.107	105.017	-90.9096
2021-04-14	417	26.631	105.212	-78.5807
2021-04-15	418	22.851	105.407	-82.5558
2021-04-16	419	23.717	105.602	-81.8849
2021-04-17	420	22.068	105.797	-83.729
2021-04-18	421	18.137	105.992	-87.8551
2021-04-19	422	12.391	106.187	-93.7962
2021-04-20	423	14.207	106.382	-92.1753
2021-04-21	424	26.132	106.577	-80.4454
2021-04-22	425	23.534	106.773	-83.2385
2021-04-23	426	27.264	106.968	-79.7036
2021-04-24	427	23.067	107.163	-84.0957
2021-04-25	428	18.337	107.358	-89.0208
2021-04-26	429	14.14	107.553	-93.4129
2021-04-27	430	14.656	107.748	-93.092
2021-04-28	431	20.819	107.943	-87.1241
2021-04-29	432	18.087	108.138	-90.0512
2021-04-30	433	27.88	108.333	-80.4533
2021-05-01	434	27.181	108.528	-81.3474
2021-05-02	435	20.352	108.724	-88.3715
2021-05-03	436	14.94	108.919	-93.9786
2021-05-04	437	19.769	109.114	-89.3447
2021-05-05	438	34.526	109.309	-74.7828
2021-05-06	439	35.792	109.504	-73.7119
2021-05-07	440	37.574	109.699	-72.125
2021-05-08	441	40.22	109.894	-69.6741
2021-05-09	442	66.104	110.089	-43.9852
2021-05-10	443	18.804	110.284	-91.4803
2021-05-11	444	25.782	110.479	-84.6974
2021-05-12	445	45.951	110.675	-64.7235
2021-05-13	446	53.646	110.87	-57.2236
2021-05-14	447	52.313	111.065	-58.7517
2021-05-15	448	45.801	111.26	-65.4588
2021-05-16	449	43.053	111.455	-68.4019
2021-05-17	450	29.263	111.65	-82.387
2021-05-18	451	39.223	111.845	-72.6221
2021-05-19	452	58.659	112.04	-53.3812
2021-05-20	453	60.641	112.235	-51.5943
2021-05-21	454	55.494	112.43	-56.9364
2021-05-22	455	70.551	112.626	-42.0745
2021-05-23	456	48.2	112.821	-64.6206
2021-05-24	457	39.689	113.016	-73.3267
2021-05-25	458	45.66	113.211	-67.5508
2021-05-26	459	128.36	113.406	14.9541
2021-05-27	460	73.648	113.601	-39.953
2021-05-28	461	76.18	113.796	-37.6161
2021-05-29	462	75.264	113.991	-38.7272
2021-05-30	463	85.33	114.186	-28.8563
2021-05-31	464	109.04	114.381	-5.3414
2021-06-01	465	60.191	114.576	-54.3855
2021-06-02	466	96.299	114.772	-18.4726
2021-06-03	467	89.271	114.967	-25.6957
2021-06-04	468	94.401	115.162	-20.7608
2021-06-05	469	90.77	115.357	-24.5869
2021-06-06	470	84.491	115.552	-31.061
2021-06-07	471	54.712	115.747	-61.0351
2021-06-08	472	70.101	115.942	-45.8412
2021-06-09	473	147.913	116.137	31.7757
2021-06-10	474	152.343	116.332	36.0106
2021-06-11	475	133.573	116.528	17.0455
2021-06-12	476	155.208	116.723	38.4854
2021-06-13	477	127.527	116.918	10.6093
2021-06-14	478	92.402	117.113	-24.7108
2021-06-15	479	140.502	117.308	23.1941
2021-06-16	480	220.612	117.503	103.109
2021-06-17	481	195.979	117.698	78.2809
2021-06-18	482	175.044	117.893	57.1508
2021-06-19	483	226.092	118.088	108.004
2021-06-20	484	219.097	118.283	100.814
2021-06-21	485	152.56	118.478	34.0815
2021-06-22	486	184.754	118.674	66.0804
2021-06-23	487	291.346	118.869	172.477
2021-06-24	488	267.779	119.064	148.715
2021-06-25	489	312.481	119.259	193.222
2021-06-26	490	299.057	119.454	179.603
2021-06-27	491	250.425	119.649	130.776
2021-06-28	492	203.558	119.844	83.7138
2021-06-29	493	222.294	120.039	102.255
2021-06-30	494	324.873	120.234	204.639
2021-07-01	495	359.482	120.43	239.053
2021-07-02	496	404.217	120.625	283.592
2021-07-03	497	441.108	120.82	320.288
2021-07-04	498	276.223	121.015	155.208
2021-07-05	499	208.404	121.21	87.1941
2021-07-06	500	258.153	121.405	136.748
2021-07-07	501	356.867	121.6	235.267
2021-07-08	502	381.566	121.795	259.771
2021-07-09	503	373.755	121.99	251.765
2021-07-10	504	359.915	122.185	237.73
2021-07-11	505	271.51	122.38	149.13
2021-07-12	506	186.236	122.576	63.6604
2021-07-13	507	208.771	122.771	86.0003
2021-07-14	508	291.279	122.966	168.313
2021-07-15	509	273.725	123.161	150.564
2021-07-16	510	265.464	123.356	142.108
2021-07-17	511	244.845	123.551	121.294
2021-07-18	512	186.786	123.746	63.0398
2021-07-19	513	120.066	123.941	-3.8753
2021-07-20	514	148.696	124.136	24.5596
2021-07-21	515	270.477	124.332	146.145
2021-07-22	516	247.46	124.527	122.933
2021-07-23	517	228.49	124.722	103.768
2021-07-24	518	200.793	124.917	75.8762
2021-07-25	519	161.853	125.112	36.7411
2021-07-26	520	94.384	125.307	-30.923
2021-07-27	521	128.793	125.502	3.2909
2021-07-28	522	288.165	125.697	162.468
2021-07-29	523	226.941	125.892	101.049
2021-07-30	524	214.6	126.087	88.5126
2021-07-31	525	206.822	126.282	80.5395
2021-08-01	526	145.398	126.478	18.9204
2021-08-02	527	92.835	126.673	-33.8377
2021-08-03	528	149.695	126.868	22.8272
2021-08-04	529	220.895	127.063	93.8321
2021-08-05	530	227.274	127.258	100.016
2021-08-06	531	225.226	127.453	97.7729
2021-08-07	532	205.023	127.648	77.3748
2021-08-08	533	166.184	127.843	38.3407
2021-08-09	534	112.521	128.038	-15.5174
2021-08-10	535	108.924	128.233	-19.3095
2021-08-11	536	124.546	128.429	-3.8826
2021-08-12	537	237.684	128.624	109.06
2021-08-13	538	231.771	128.819	102.952
2021-08-14	539	216.848	129.014	87.8341
2021-08-15	540	168.865	129.209	39.656
2021-08-16	541	132.957	129.404	3.5529
2021-08-17	542	177.959	129.599	48.3598
2021-08-18	543	245.278	129.794	115.484
2021-08-19	544	227.691	129.989	97.7016
2021-08-20	545	238.366	130.184	108.182
2021-08-21	546	220.862	130.38	90.4824
2021-08-22	547	179.008	130.575	48.4333
2021-08-23	548	127.111	130.77	-3.6588
2021-08-24	549	172.313	130.965	41.3481
2021-08-25	550	220.696	131.16	89.536
2021-08-26	551	212.701	131.355	81.3459
2021-08-27	552	200.61	131.55	69.0598
2021-08-28	553	169.431	131.745	37.6857
2021-08-29	554	128.91	131.94	-3.0304
2021-08-30	555	94.001	132.136	-38.1345
2021-08-31	556	117.984	132.331	-14.3466
2021-09-01	557	158.955	132.526	26.4293
2021-09-02	558	153.259	132.721	20.5382
2021-09-03	559	153.209	132.916	20.2931
2021-09-04	560	140.069	133.111	6.958
2021-09-05	561	98.781	133.306	-34.5251
2021-09-06	562	68.585	133.501	-64.9162
2021-09-07	563	96.116	133.696	-37.5803
2021-09-08	564	115.569	133.891	-18.3224
2021-09-09	565	104.41	134.087	-29.6765
2021-09-10	566	97.981	134.282	-36.3006
2021-09-11	567	88.421	134.477	-46.0557
2021-09-12	568	65.97	134.672	-68.7018
2021-09-13	569	43.969	134.867	-90.8979
2021-09-14	570	61.607	135.062	-73.455
2021-09-15	571	77.729	135.257	-57.5281
2021-09-16	572	70.184	135.452	-65.2682
2021-09-17	573	60.757	135.647	-74.8903
2021-09-18	574	54.728	135.842	-81.1144
2021-09-19	575	37.99	136.037	-98.0475
2021-09-20	576	25.049	136.233	-111.184
2021-09-21	577	36.591	136.428	-99.8367
2021-09-22	578	49.415	136.623	-87.2078
2021-09-23	579	46.351	136.818	-90.4669
2021-09-24	580	37.657	137.013	-99.356
2021-09-25	581	27.214	137.208	-109.994
2021-09-26	582	16.105	137.403	-121.298
2021-09-27	583	9.627	137.598	-127.971
2021-09-28	584	22.767	137.793	-115.026
2021-09-29	585	0	137.988	-137.988
2021-09-30	586	63.023	138.184	-75.1606
2021-10-01	587	27.231	138.379	-111.148
2021-10-02	588	21.751	138.574	-116.823
2021-10-03	589	13.474	138.769	-125.295
2021-10-04	590	7.145	138.964	-131.819
2021-10-05	591	12.791	139.159	-126.368
2021-10-06	592	19.137	139.354	-120.217
2021-10-07	593	16.472	139.549	-123.077
2021-10-08	594	15.389	139.744	-124.355

## Sheet: Qatar
Date	Day	Cases	Trend	Detrended
2020-02-29	1	0.341	214.279	-213.938
2020-03-01	2	0.682	214.018	-213.336
2020-03-02	3	0	213.757	-213.757
2020-03-03	4	1.365	213.496	-212.131
2020-03-04	5	0.341	213.236	-212.894
2020-03-05	6	0	212.975	-212.975
2020-03-06	7	0	212.714	-212.714
2020-03-07	8	0	212.453	-212.453
2020-03-08	9	2.389	212.192	-209.803								Raw data with trend
2020-03-09	10	1.024	211.931	-210.907
2020-03-10	11	2.047	211.67	-209.623
2020-03-11	12	81.214	211.409	-130.195
2020-03-12	13	0	211.148	-211.148
2020-03-13	14	19.792	210.887	-191.095
2020-03-14	15	5.801	210.626	-204.826
2020-03-15	16	21.839	210.366	-188.527
2020-03-16	17	12.967	210.105	-197.138
2020-03-17	18	0	209.844	-209.844
2020-03-18	19	4.436	209.583	-205.147
2020-03-19	20	2.73	209.322	-206.592
2020-03-20	21	3.412	209.061	-205.649
2020-03-21	22	3.754	208.8	-205.046
2020-03-22	23	4.436	208.539	-204.103								Detrended time series
2020-03-23	24	2.389	208.278	-205.889
2020-03-24	25	8.531	208.017	-199.486
2020-03-25	26	3.754	207.757	-204.003
2020-03-26	27	4.095	207.496	-203.401
2020-03-27	28	4.436	207.235	-202.799
2020-03-28	29	9.555	206.974	-197.419
2020-03-29	30	15.014	206.713	-191.699
2020-03-30	31	20.133	206.452	-186.319
2020-03-31	32	30.029	206.191	-176.162
2020-04-01	33	18.427	205.93	-187.503
2020-04-02	34	38.901	205.669	-166.768
2020-04-03	35	42.996	205.409	-162.412
2020-04-04	36	85.309	205.148	-119.839
2020-04-05	37	95.205	204.887	-109.682
2020-04-06	38	77.802	204.626	-126.824
2020-04-07	39	76.778	204.365	-127.587
2020-04-08	40	52.209	204.104	-151.895
2020-04-09	41	56.645	203.843	-147.198
2020-04-10	42	46.408	203.582	-157.174
2020-04-11	43	73.707	203.321	-129.614
2020-04-12	44	85.65	203.06	-117.41
2020-04-13	45	85.991	202.799	-116.808
2020-04-14	46	67.223	202.539	-135.316
2020-04-15	47	96.57	202.278	-105.708
2020-04-16	48	133.764	202.017	-68.2528
2020-04-17	49	191.092	201.756	-10.6639
2020-04-18	50	117.726	201.495	-83.769
2020-04-19	51	150.144	201.234	-51.0901
2020-04-20	52	193.481	200.973	-7.4922
2020-04-21	53	176.76	200.712	-23.9523
2020-04-22	54	207.471	200.451	7.0196
2020-04-23	55	212.59	200.19	12.3995
2020-04-24	56	259.681	199.93	59.7514
2020-04-25	57	284.25	199.669	84.5813
2020-04-26	58	317.008	199.408	117.6
2020-04-27	59	326.563	199.147	127.416
2020-04-28	60	231.017	198.886	32.131
2020-04-29	61	219.415	198.625	20.7899
2020-04-30	62	288.344	198.364	89.9798
2020-05-01	63	234.429	198.103	36.3257
2020-05-02	64	264.799	197.842	66.9566
2020-05-03	65	231.699	197.582	34.1175
2020-05-04	66	218.391	197.321	21.0704
2020-05-05	67	324.515	197.06	127.455
2020-05-06	68	283.226	196.799	86.4272
2020-05-07	69	313.255	196.538	116.717
2020-05-08	70	447.36	196.277	251.083
2020-05-09	71	385.597	196.016	189.581
2020-05-10	72	405.729	195.755	209.974
2020-05-11	73	376.383	195.494	180.889
2020-05-12	74	520.726	195.233	325.493
2020-05-13	75	474.318	194.972	279.346
2020-05-14	76	591.362	194.712	396.65
2020-05-15	77	393.445	194.451	198.994
2020-05-16	78	527.892	194.19	333.702
2020-05-17	79	556.897	193.929	362.968
2020-05-18	80	465.787	193.668	272.119
2020-05-19	81	558.603	193.407	365.196
2020-05-20	82	508.783	193.146	315.637
2020-05-21	83	530.281	192.885	337.396
2020-05-22	84	624.462	192.624	431.838
2020-05-23	85	591.021	192.363	398.657
2020-05-24	86	512.195	192.103	320.092
2020-05-25	87	597.504	191.842	405.662
2020-05-26	88	594.433	191.581	402.852
2020-05-27	89	593.75	191.32	402.43
2020-05-28	90	671.211	191.059	480.152
2020-05-29	91	680.083	190.798	489.285
2020-05-30	92	803.611	190.537	613.074
2020-05-31	93	562.357	190.276	372.081
2020-06-01	94	519.702	190.015	329.687
2020-06-02	95	623.097	189.754	433.342
2020-06-03	96	648.689	189.494	459.195
2020-06-04	97	539.494	189.233	350.261
2020-06-05	98	598.528	188.972	409.556
2020-06-06	99	580.101	188.711	391.39
2020-06-07	100	544.271	188.45	355.821
2020-06-08	101	466.811	188.189	278.622
2020-06-09	102	587.267	187.928	399.339
2020-06-10	103	585.561	187.667	397.894
2020-06-11	104	503.664	187.406	316.258
2020-06-12	105	517.655	187.145	330.51
2020-06-13	106	623.779	186.885	436.894
2020-06-14	107	404.706	186.624	218.082
2020-06-15	108	434.735	186.363	248.372
2020-06-16	109	409.824	186.102	223.722
2020-06-17	110	374.336	185.841	188.495
2020-06-18	111	432.346	185.58	246.766
2020-06-19	112	348.402	185.319	163.083
2020-06-20	113	350.108	185.058	165.05
2020-06-21	114	300.629	184.797	115.832
2020-06-22	115	352.838	184.536	168.302
2020-06-23	116	401.293	184.276	217.017
2020-06-24	117	409.142	184.015	225.127
2020-06-25	118	361.71	183.754	177.956
2020-06-26	119	322.809	183.493	139.316
2020-06-27	120	299.946	183.232	116.714
2020-06-28	121	255.927	182.971	72.9559
2020-06-29	122	236.476	182.71	53.7658
2020-06-30	123	335.094	182.449	152.645
2020-07-01	124	312.231	182.188	130.043
2020-07-02	125	305.065	181.927	123.138
2020-07-03	126	257.974	181.667	76.3074
2020-07-04	127	180.855	181.406	-0.5507
2020-07-05	128	210.201	181.145	29.0562
2020-07-06	129	186.315	180.884	5.4311
2020-07-07	130	204.742	180.623	24.119
2020-07-08	131	207.471	180.362	27.1089
2020-07-09	132	190.068	180.101	9.9668
2020-07-10	133	177.443	179.84	-2.3973
2020-07-11	134	169.935	179.579	-9.6444
2020-07-12	135	160.381	179.318	-18.9375
2020-07-13	136	142.637	179.058	-36.4206
2020-07-14	137	176.419	178.797	-2.3777
2020-07-15	138	153.556	178.536	-24.9798
2020-07-16	139	168.571	178.275	-9.7039
2020-07-17	140	143.66	178.014	-34.354
2020-07-18	141	139.907	177.753	-37.8461
2020-07-19	142	116.02	177.492	-61.4722
2020-07-20	143	132.741	177.231	-44.4903
2020-07-21	144	134.106	176.97	-42.8644
2020-07-22	145	150.485	176.709	-26.2245
2020-07-23	146	127.281	176.449	-49.1676
2020-07-24	147	134.447	176.188	-41.7407
2020-07-25	148	135.812	175.927	-40.1148
2020-07-26	149	91.792	175.666	-83.8739
2020-07-27	150	99.641	175.405	-75.764
2020-07-28	151	96.57	175.144	-78.5741
2020-07-29	152	93.157	174.883	-81.7262
2020-07-30	153	104.759	174.622	-69.8633
2020-07-31	154	80.19	174.361	-94.1714
2020-08-01	155	73.707	174.1	-100.393
2020-08-02	156	66.882	173.84	-106.958
2020-08-03	157	73.366	173.579	-100.213
2020-08-04	158	73.707	173.318	-99.6108
2020-08-05	159	91.11	173.057	-81.9469
2020-08-06	160	97.935	172.796	-74.861
2020-08-07	161	99.3	172.535	-73.2351
2020-08-08	162	91.11	172.274	-81.1642
2020-08-09	163	101.347	172.013	-70.6663
2020-08-10	164	107.489	171.752	-64.2634
2020-08-11	165	131.035	171.491	-40.4565
2020-08-12	166	99.641	171.231	-71.5896
2020-08-13	167	117.044	170.97	-53.9257
2020-08-14	168	85.65	170.709	-85.0588
2020-08-15	169	94.522	170.448	-75.9259
2020-08-16	170	92.475	170.187	-77.712
2020-08-17	171	98.276	169.926	-71.6501
2020-08-18	172	99.982	169.665	-69.6832
2020-08-19	173	100.665	169.404	-68.7393
2020-08-20	174	91.451	169.143	-77.6924
2020-08-21	175	87.698	168.882	-81.1845
2020-08-22	176	96.911	168.622	-71.7106
2020-08-23	177	82.92	168.361	-85.4407
2020-08-24	178	88.039	168.1	-80.0608
2020-08-25	179	79.167	167.839	-88.6719
2020-08-26	180	83.262	167.578	-84.316
2020-08-27	181	83.944	167.317	-83.3731
2020-08-28	182	70.977	167.056	-96.0792
2020-08-29	183	72.001	166.795	-94.7943
2020-08-30	184	57.328	166.534	-109.206
2020-08-31	185	69.271	166.273	-97.0025
2020-09-01	186	73.707	166.013	-92.3056
2020-09-02	187	72.342	165.752	-93.4097
2020-09-03	188	73.024	165.491	-92.4668
2020-09-04	189	74.048	165.23	-91.1819
2020-09-05	190	77.461	164.969	-87.508
2020-09-06	191	78.825	164.708	-85.8831
2020-09-07	192	86.333	164.447	-78.1142
2020-09-08	193	78.825	164.186	-85.3613
2020-09-09	194	91.11	163.925	-72.8154
2020-09-10	195	70.295	163.664	-93.3695
2020-09-11	196	80.19	163.404	-83.2136
2020-09-12	197	80.532	163.143	-82.6107
2020-09-13	198	74.048	162.882	-88.8338
2020-09-14	199	80.19	162.621	-82.4309
2020-09-15	200	81.555	162.36	-80.805
2020-09-16	201	80.19	162.099	-81.9091
2020-09-17	202	83.262	161.838	-78.5762
2020-09-18	203	76.437	161.577	-85.1403
2020-09-19	204	78.143	161.316	-83.1734
2020-09-20	205	78.484	161.055	-82.5715
2020-09-21	206	77.802	160.795	-82.9926
2020-09-22	207	106.807	160.534	-53.7267
2020-09-23	208	88.039	160.273	-72.2338
2020-09-24	209	85.309	160.012	-74.7029
2020-09-25	210	76.778	159.751	-82.973
2020-09-26	211	68.247	159.49	-91.2431
2020-09-27	212	79.849	159.229	-79.3802
2020-09-28	213	77.461	158.968	-81.5073
2020-09-29	214	75.754	158.707	-82.9534
2020-09-30	215	77.461	158.446	-80.9855
2020-10-01	216	67.906	158.186	-90.2796
2020-10-02	217	69.953	157.925	-87.9717
2020-10-03	218	59.716	157.664	-97.9478
2020-10-04	219	54.257	157.403	-103.146
2020-10-05	220	66.2	157.142	-90.942
2020-10-06	221	85.65	156.881	-71.2311
2020-10-07	222	81.214	156.62	-75.4062
2020-10-08	223	72.683	156.359	-83.6763
2020-10-09	224	70.295	156.098	-85.8034
2020-10-10	225	60.74	155.837	-95.0975
2020-10-11	226	70.636	155.577	-84.9406
2020-10-12	227	70.295	155.316	-85.0207
2020-10-13	228	73.024	155.055	-82.0308
2020-10-14	229	67.565	154.794	-87.2289
2020-10-15	230	68.247	154.533	-86.286
2020-10-16	231	64.494	154.272	-89.7781
2020-10-17	232	80.19	154.011	-73.8212
2020-10-18	233	69.612	153.75	-84.1383
2020-10-19	234	81.897	153.489	-71.5924
2020-10-20	235	93.157	153.228	-60.0715
2020-10-21	236	90.769	152.968	-62.1986
2020-10-22	237	85.991	152.707	-66.7157
2020-10-23	238	84.968	152.446	-67.4778
2020-10-24	239	86.674	152.185	-65.5109
2020-10-25	240	69.953	151.924	-81.971
2020-10-26	241	89.404	151.663	-62.2591
2020-10-27	242	87.698	151.402	-63.7042
2020-10-28	243	85.309	151.141	-65.8323
2020-10-29	244	72.001	150.88	-78.8794
2020-10-30	245	65.859	150.619	-84.7605
2020-10-31	246	72.683	150.359	-77.6756
2020-11-01	247	55.963	150.098	-94.1347
2020-11-02	248	67.223	149.837	-82.6138
2020-11-03	249	77.119	149.576	-72.4569
2020-11-04	250	77.461	149.315	-71.854
2020-11-05	251	84.968	149.054	-64.0861
2020-11-06	252	65.517	148.793	-83.2762
2020-11-07	253	68.93	148.532	-79.6023
2020-11-08	254	64.835	148.271	-83.4364
2020-11-09	255	78.484	148.01	-69.5265
2020-11-10	256	78.484	147.75	-69.2656
2020-11-11	257	76.437	147.489	-71.0517
2020-11-12	258	83.603	147.228	-63.6248
2020-11-13	259	80.19	146.967	-66.7769
2020-11-14	260	69.271	146.706	-77.435
2020-11-15	261	73.366	146.445	-73.0791
2020-11-16	262	82.92	146.184	-63.2642
2020-11-17	263	66.2	145.923	-79.7233
2020-11-18	264	74.731	145.662	-70.9314
2020-11-19	265	70.977	145.401	-74.4245
2020-11-20	266	81.555	145.141	-63.5856
2020-11-21	267	59.375	144.88	-85.5047
2020-11-22	268	56.986	144.619	-87.6328
2020-11-23	269	63.47	144.358	-80.8879
2020-11-24	270	77.461	144.097	-66.636
2020-11-25	271	71.318	143.836	-72.5181
2020-11-26	272	73.366	143.575	-70.2092
2020-11-27	273	62.787	143.314	-80.5273
2020-11-28	274	77.461	143.053	-65.5924
2020-11-29	275	58.351	142.792	-84.4415
2020-11-30	276	63.129	142.532	-79.4026
2020-12-01	277	57.328	142.271	-84.9427
2020-12-02	278	87.015	142.01	-54.9948
2020-12-03	279	75.413	141.749	-66.3359
2020-12-04	280	56.645	141.488	-84.843
2020-12-05	281	47.773	141.227	-93.4541
2020-12-06	282	42.654	140.966	-98.3122
2020-12-07	283	60.74	140.705	-79.9653
2020-12-08	284	39.925	140.444	-100.519
2020-12-09	285	51.185	140.183	-88.9985
2020-12-10	286	55.621	139.923	-84.3016
2020-12-11	287	55.963	139.662	-83.6987
2020-12-12	288	50.162	139.401	-89.2388
2020-12-13	289	45.726	139.14	-93.4139
2020-12-14	290	54.598	138.879	-84.281
2020-12-15	291	51.527	138.618	-87.0911
2020-12-16	292	49.479	138.357	-88.8782
2020-12-17	293	47.773	138.096	-90.3233
2020-12-18	294	54.257	137.835	-83.5784
2020-12-19	295	48.455	137.575	-89.1195
2020-12-20	296	48.797	137.314	-88.5166
2020-12-21	297	53.915	137.053	-83.1377
2020-12-22	298	50.844	136.792	-85.9478
2020-12-23	299	47.773	136.531	-88.7579
2020-12-24	300	53.574	136.27	-82.696
2020-12-25	301	44.019	136.009	-91.9901
2020-12-26	302	57.669	135.748	-78.0792
2020-12-27	303	54.257	135.487	-81.2303
2020-12-28	304	54.598	135.226	-80.6284
2020-12-29	305	70.295	134.965	-64.6705
2020-12-30	306	65.859	134.705	-68.8456
2020-12-31	307	72.683	134.444	-61.7607
2021-01-01	308	70.977	134.183	-63.2058
2021-01-02	309	67.565	133.922	-66.3569
2021-01-03	310	67.223	133.661	-66.438
2021-01-04	311	70.636	133.4	-62.7641
2021-01-05	312	70.977	133.139	-62.1622
2021-01-06	313	71.318	132.878	-61.5603
2021-01-07	314	71.66	132.617	-60.9574
2021-01-08	315	66.541	132.356	-65.8155
2021-01-09	316	70.295	132.096	-61.8006
2021-01-10	317	65.859	131.835	-65.9757
2021-01-11	318	69.271	131.574	-62.3028
2021-01-12	319	72.001	131.313	-59.3119
2021-01-13	320	68.588	131.052	-62.464
2021-01-14	321	71.318	130.791	-59.4731
2021-01-15	322	66.882	130.53	-63.6482
2021-01-16	323	69.612	130.269	-60.6573
2021-01-17	324	64.152	130.008	-65.8564
2021-01-18	325	77.461	129.748	-52.2865
2021-01-19	326	76.778	129.487	-52.7086
2021-01-20	327	92.475	129.226	-36.7507
2021-01-21	328	88.039	128.965	-40.9258
2021-01-22	329	89.745	128.704	-38.9589
2021-01-23	330	85.65	128.443	-42.793
2021-01-24	331	84.285	128.182	-43.8971
2021-01-25	332	94.522	127.921	-33.3992
2021-01-26	333	102.03	127.66	-25.6303
2021-01-27	334	115.338	127.399	-12.0614
2021-01-28	335	118.409	127.138	-8.7295
2021-01-29	336	116.361	126.878	-10.5166
2021-01-30	337	123.869	126.617	-2.7477
2021-01-31	338	119.774	126.356	-6.5818
2021-02-01	339	131.376	126.095	5.2811
2021-02-02	340	127.963	125.834	2.129
2021-02-03	341	135.129	125.573	9.5559
2021-02-04	342	138.883	125.312	13.5708
2021-02-05	343	135.812	125.051	10.7607
2021-02-06	344	134.447	124.79	9.6566
2021-02-07	345	139.224	124.529	14.6945
2021-02-08	346	145.708	124.269	21.4394
2021-02-09	347	162.77	124.008	38.7623
2021-02-10	348	153.897	123.747	30.1502
2021-02-11	349	152.874	123.486	29.3881
2021-02-12	350	153.556	123.225	30.331
2021-02-13	351	154.58	122.964	31.6159
2021-02-14	352	150.144	122.703	27.4408
2021-02-15	353	152.24	122.442	29.7977
2021-02-16	354	154.23	122.181	32.0486
2021-02-17	355	154.58	121.92	32.6595
2021-02-18	356	157.651	121.66	35.9914
2021-02-19	357	158.675	121.399	37.2763
2021-02-20	358	153.215	121.138	32.0772
2021-02-21	359	156.627	120.877	35.7501
2021-02-22	360	157.992	120.616	37.376
2021-02-23	361	155.262	120.355	34.9069
2021-02-24	362	156.627	120.094	36.5328
2021-02-25	363	158.675	119.833	38.8417
2021-02-26	364	160.04	119.572	40.4676
2021-02-27	365	156.969	119.311	37.6575
2021-02-28	366	159.357	119.051	40.3064
2021-03-01	367	161.405	118.79	42.6153
2021-03-02	368	157.992	118.529	39.4632
2021-03-03	369	160.722	118.268	42.4541
2021-03-04	370	162.087	118.007	44.08
2021-03-05	371	160.04	117.746	42.2939
2021-03-06	372	156.969	117.485	39.4838
2021-03-07	373	161.746	117.224	44.5217
2021-03-08	374	159.698	116.963	42.7346
2021-03-09	375	160.722	116.702	44.0195
2021-03-10	376	161.405	116.442	44.9634
2021-03-11	377	159.698	116.181	43.5173
2021-03-12	378	155.262	115.92	39.3422
2021-03-13	379	164.817	115.659	49.1581
2021-03-14	380	165.499	115.398	50.101
2021-03-15	381	164.134	115.137	48.9969
2021-03-16	382	163.452	114.876	48.5758
2021-03-17	383	166.864	114.615	52.2487
2021-03-18	384	170.277	114.354	55.9226
2021-03-19	385	169.594	114.093	55.5005
2021-03-20	386	173.689	113.833	59.8564
2021-03-21	387	171.642	113.572	58.0703
2021-03-22	388	177.101	113.311	63.7902
2021-03-23	389	182.22	113.05	69.1701
2021-03-24	390	194.504	112.789	81.715
2021-03-25	391	200.305	112.528	87.7769
2021-03-26	392	205.424	112.267	93.1568
2021-03-27	393	209.519	112.006	97.5127
2021-03-28	394	218.05	111.745	106.305
2021-03-29	395	235.453	111.484	123.969
2021-03-30	396	245.69	111.224	134.466
2021-03-31	397	266.164	110.963	155.201
2021-04-01	398	286.638	110.702	175.936
2021-04-02	399	298.24	110.441	187.799
2021-04-03	400	296.875	110.18	186.695
2021-04-04	401	298.923	109.919	189.004
2021-04-05	402	310.525	109.658	200.867
2021-04-06	403	316.326	109.397	206.929
2021-04-07	404	320.762	109.136	211.626
2021-04-08	405	323.833	108.875	214.958
2021-04-09	406	324.174	108.615	215.559
2021-04-10	407	328.951	108.354	220.597
2021-04-11	408	327.928	108.093	219.835
2021-04-12	409	332.023	107.832	224.191
2021-04-13	410	334.752	107.571	227.181
2021-04-14	411	335.776	107.31	228.466
2021-04-15	412	337.482	107.049	230.433
2021-04-16	413	333.729	106.788	226.941
2021-04-17	414	282.202	106.527	175.675
2021-04-18	415	280.837	106.266	174.571
2021-04-19	416	305.747	106.006	199.741
2021-04-20	417	301.994	105.745	196.249
2021-04-21	418	279.472	105.484	173.988
2021-04-22	419	272.989	105.223	167.766
2021-04-23	420	272.306	104.962	167.344
2021-04-24	421	245.007	104.701	140.306
2021-04-25	422	240.571	104.44	136.131
2021-04-26	423	239.889	104.179	135.71
2021-04-27	424	237.159	103.918	133.241
2021-04-28	425	235.453	103.657	131.796
2021-04-29	426	234.429	103.397	131.032
2021-04-30	427	230.675	103.136	127.539
2021-05-01	428	221.803	102.875	118.928
2021-05-02	429	220.438	102.614	117.824
2021-05-03	430	219.756	102.353	117.403
2021-05-04	431	218.391	102.092	116.299
2021-05-05	432	220.097	101.831	118.266
2021-05-06	433	202.353	101.57	100.783
2021-05-07	434	204.742	101.309	103.433
2021-05-08	435	181.879	101.048	80.8305
2021-05-09	436	132.741	100.788	31.9534
2021-05-10	437	135.471	100.527	34.9443
2021-05-11	438	117.044	100.266	16.7782
2021-05-12	439	133.764	100.005	33.7591
2021-05-13	440	102.03	99.744	2.286
2021-05-14	441	83.262	99.4831	-16.2211
2021-05-15	442	88.721	99.2222	-10.5012
2021-05-16	443	87.356	98.9613	-11.6053
2021-05-17	444	103.053	98.7004	4.3526
2021-05-18	445	126.257	98.4395	27.8175
2021-05-19	446	100.665	98.1786	2.4864
2021-05-20	447	106.807	97.9177	8.8893
2021-05-21	448	125.234	97.6568	27.5772
2021-05-22	449	112.608	97.3959	15.2121
2021-05-23	450	96.57	97.135	-0.565
2021-05-24	451	102.03	96.8741	5.1559
2021-05-25	452	119.091	96.6132	22.4778
2021-05-26	453	104.418	96.3523	8.0657
2021-05-27	454	97.593	96.0914	1.5016
2021-05-28	455	68.93	95.8305	-26.9005
2021-05-29	456	53.233	95.5696	-42.3366
2021-05-30	457	64.494	95.3087	-30.8147
2021-05-31	458	77.802	95.0478	-17.2458
2021-06-01	459	78.484	94.7869	-16.3029
2021-06-02	460	66.2	94.526	-28.326
2021-06-03	461	67.565	94.2651	-26.7001
2021-06-04	462	62.446	94.0042	-31.5582
2021-06-05	463	65.517	93.7433	-28.2263
2021-06-06	464	58.693	93.4824	-34.7894
2021-06-07	465	58.351	93.2215	-34.8705
2021-06-08	466	62.105	92.9606	-30.8556
2021-06-09	467	53.915	92.6997	-38.7847
2021-06-10	468	48.797	92.4388	-43.6418
2021-06-11	469	63.129	92.1779	-29.0489
2021-06-12	470	50.162	91.917	-41.755
2021-06-13	471	39.925	91.6561	-51.7311
2021-06-14	472	53.574	91.3952	-37.8212
2021-06-15	473	49.82	91.1343	-41.3143
2021-06-16	474	56.304	90.8734	-34.5694
2021-06-17	475	43.337	90.6125	-47.2755
2021-06-18	476	62.787	90.3516	-27.5646
2021-06-19	477	62.787	90.0907	-27.3037
2021-06-20	478	36.512	89.8298	-53.3178
2021-06-21	479	44.361	89.5689	-45.2079
2021-06-22	480	64.494	89.308	-24.814
2021-06-23	481	52.55	89.0471	-36.4971
2021-06-24	482	35.83	88.7862	-52.9562
2021-06-25	483	29.688	88.5253	-58.8373
2021-06-26	484	42.654	88.2644	-45.6104
2021-06-27	485	34.806	88.0035	-53.1975
2021-06-28	486	40.266	87.7426	-47.4766
2021-06-29	487	48.797	87.4817	-38.6847
2021-06-30	488	40.266	87.2208	-46.9548
2021-07-01	489	49.82	86.9599	-37.1399
2021-07-02	490	45.384	86.699	-41.315
2021-07-03	491	35.147	86.4381	-51.2911
2021-07-04	492	41.29	86.1772	-44.8872
2021-07-05	493	31.735	85.9163	-54.1813
2021-07-06	494	31.735	85.6554	-53.9204
2021-07-07	495	53.915	85.3945	-31.4795
2021-07-08	496	38.56	85.1336	-46.5736
2021-07-09	497	49.138	84.8727	-35.7347
2021-07-10	498	33.1	84.6118	-51.5118
2021-07-11	499	29.346	84.3509	-55.0049
2021-07-12	500	49.82	84.09	-34.27
2021-07-13	501	48.455	83.8291	-35.3741
2021-07-14	502	45.726	83.5682	-37.8422
2021-07-15	503	44.702	83.3073	-38.6053
2021-07-16	504	45.384	83.0464	-37.6624
2021-07-17	505	39.583	82.7855	-43.2025
2021-07-18	506	40.266	82.5246	-42.2586
2021-07-19	507	42.313	82.2637	-39.9507
2021-07-20	508	36.853	82.0028	-45.1498
2021-07-21	509	43.678	81.7419	-38.0639
2021-07-22	510	66.882	81.481	-14.599
2021-07-23	511	38.901	81.2201	-42.3191
2021-07-24	512	42.313	80.9592	-38.6462
2021-07-25	513	42.996	80.6983	-37.7023
2021-07-26	514	60.74	80.4374	-19.6974
2021-07-27	515	49.82	80.1765	-30.3565
2021-07-28	516	76.778	79.9156	-3.1376
2021-07-29	517	53.915	79.6547	-25.7397
2021-07-30	518	58.693	79.3938	-20.7008
2021-07-31	519	55.28	79.1329	-23.8529
2021-08-01	520	51.527	78.872	-27.345
2021-08-02	521	51.185	78.6111	-27.4261
2021-08-03	522	58.01	78.3502	-20.3402
2021-08-04	523	55.963	78.0893	-22.1263
2021-08-05	524	61.764	77.8284	-16.0644
2021-08-06	525	74.389	77.5675	-3.1785
2021-08-07	526	67.906	77.3066	-9.4006
2021-08-08	527	74.048	77.0457	-2.9977
2021-08-09	528	71.66	76.7848	-5.1248
2021-08-10	529	75.072	76.5239	-1.4519
2021-08-11	530	77.461	76.263	1.198
2021-08-12	531	67.223	76.0021	-8.7791
2021-08-13	532	83.262	75.7412	7.5208
2021-08-14	533	66.2	75.4803	-9.2803
2021-08-15	534	63.811	75.2194	-11.4084
2021-08-16	535	88.721	74.9585	13.7625
2021-08-17	536	91.792	74.6976	17.0944
2021-08-18	537	74.389	74.4367	-0.0477
2021-08-19	538	104.418	74.1758	30.2422
2021-08-20	539	75.413	73.9149	1.4981
2021-08-21	540	64.835	73.654	-8.819
2021-08-22	541	69.953	73.3931	-3.4401
2021-08-23	542	98.617	73.1322	25.4848
2021-08-24	543	74.048	72.8713	1.1767
2021-08-25	544	73.707	72.6104	1.0966
2021-08-26	545	79.508	72.3495	7.1585
2021-08-27	546	72.342	72.0886	0.2534
2021-08-28	547	62.446	71.8277	-9.3817
2021-08-29	548	61.081	71.5668	-10.4858
2021-08-30	549	69.953	71.3059	-1.3529
2021-08-31	550	59.034	71.045	-12.011
2021-09-01	551	56.645	70.7841	-14.1391
2021-09-02	552	60.399	70.5232	-10.1242
2021-09-03	553	65.859	70.2623	-4.4033
2021-09-04	554	53.574	70.0014	-16.4274
2021-09-05	555	44.361	69.7405	-25.3795
2021-09-06	556	64.494	69.4796	-4.9856
2021-09-07	557	58.693	69.2187	-10.5257
2021-09-08	558	56.304	68.9578	-12.6538
2021-09-09	559	48.797	68.6969	-19.8999
2021-09-10	560	42.996	68.436	-25.44
2021-09-11	561	50.162	68.1751	-18.0131
2021-09-12	562	45.384	67.9142	-22.5302
2021-09-13	563	44.702	67.6533	-22.9513
2021-09-14	564	41.631	67.3924	-25.7614
2021-09-15	565	54.257	67.1315	-12.8745
2021-09-16	566	45.384	66.8706	-21.4866
2021-09-17	567	39.925	66.6097	-26.6847
2021-09-18	568	27.981	66.3488	-38.3678
2021-09-19	569	34.465	66.0879	-31.6229
2021-09-20	570	47.432	65.827	-18.395
2021-09-21	571	48.797	65.5661	-16.7691
2021-09-22	572	47.091	65.3052	-18.2142
2021-09-23	573	37.195	65.0443	-27.8493
2021-09-24	574	36.512	64.7834	-28.2714
2021-09-25	575	36.853	64.5225	-27.6695
2021-09-26	576	22.863	64.2616	-41.3986
2021-09-27	577	30.711	64.0007	-33.2897
2021-09-28	578	32.076	63.7398	-31.6638
2021-09-29	579	25.934	63.4789	-37.5449
2021-09-30	580	29.005	63.218	-34.213
2021-10-01	581	31.394	62.9571	-31.5631
2021-10-02	582	33.782	62.6962	-28.9142
2021-10-03	583	26.958	62.4353	-35.4773
2021-10-04	584	26.275	62.1744	-35.8994
2021-10-05	585	19.792	61.9135	-42.1215
2021-10-06	586	33.782	61.6526	-27.8706
2021-10-07	587	26.616	61.3917	-34.7757
2021-10-08	588	24.569	61.1308	-36.5618

## Sheet: Peru
Date	Day	Cases	Trend	Detrended
2020-03-06	13	0.03	-9.2865	9.3165
2020-03-08	15	0.15	-6.3285	6.4785
2020-03-09	16	0.03	-4.857	4.887
2020-03-10	17	0.12	-3.3905	3.5105
2020-03-12	19	0.12	-0.4725	0.5925
2020-03-13	20	0.39	0.979	-0.589
2020-03-14	21	0.3	2.4255	-2.1255
2020-03-15	22	0.15	3.867	-3.717
2020-03-16	23	1.289	5.3035	-4.0145								Raw data with trend
2020-03-17	24	0.929	6.735	-5.806
2020-03-18	25	0.839	8.1615	-7.3225
2020-03-19	26	2.668	9.583	-6.915
2020-03-21	28	2.518	12.411	-9.893
2020-03-22	29	1.349	13.8175	-12.4685
2020-03-23	30	0.959	15.219	-14.26
2020-03-24	31	0.63	16.6155	-15.9855
2020-03-25	32	1.918	18.007	-16.089
2020-03-26	33	2.998	19.3935	-16.3955
2020-03-27	34	1.649	20.775	-19.126
2020-03-28	35	1.079	22.1515	-21.0725
2020-03-29	36	5.426	23.523	-18.097
2020-03-30	37	2.938	24.8895	-21.9515								Detrended time series
2020-03-31	38	3.447	26.251	-22.804
2020-04-01	39	7.734	27.6075	-19.8735
2020-04-02	40	2.728	28.959	-26.231
2020-04-03	41	5.426	30.3055	-24.8795
2020-04-04	42	4.526	31.647	-27.121
2020-04-05	43	16.037	32.9835	-16.9465
2020-04-06	44	8.393	34.315	-25.922
2020-04-07	45	11.781	35.6415	-23.8605
2020-04-08	46	41.607	36.963	4.644
2020-04-09	47	27.399	38.2795	-10.8805
2020-04-10	48	19.215	39.591	-20.376
2020-04-11	49	28.508	40.8975	-12.3895
2020-04-12	50	20.114	42.199	-22.085
2020-04-13	51	67.897	43.4955	24.4015
2020-04-14	52	15.558	44.787	-29.229
2020-04-15	53	35.133	46.0735	-10.9405
2020-04-16	54	30.456	47.355	-16.899
2020-04-17	55	29.917	48.6315	-18.7145
2020-04-18	56	27.908	49.903	-21.995
2020-04-19	57	36.212	51.1695	-14.9575
2020-04-20	58	20.894	52.431	-31.537
2020-04-21	59	45.325	53.6875	-8.3625
2020-04-22	60	42.357	54.939	-12.582
2020-04-23	61	49.881	56.1855	-6.3045
2020-04-24	62	22.003	57.427	-35.424
2020-04-25	63	110.404	58.6635	51.7405
2020-04-26	64	65.529	59.895	5.634
2020-04-27	65	35.432	61.1215	-25.6895
2020-04-28	66	74.672	62.343	12.329
2020-04-29	67	82.166	63.5595	18.6065
2020-04-30	68	91.279	64.771	26.508
2020-05-01	69	104.408	65.9775	38.4305
2020-05-02	70	62.201	67.179	-4.978
2020-05-03	71	101.74	68.3755	33.3645
2020-05-04	72	43.286	69.567	-26.281
2020-05-05	73	114.42	70.7535	43.6665
2020-05-06	74	108.755	71.935	36.82
2020-05-07	75	111.183	73.1115	38.0715
2020-05-08	76	99.552	74.283	25.269
2020-05-09	77	94.966	75.4495	19.5165
2020-05-10	78	68.706	76.611	-7.905
2020-05-11	79	45.414	77.7675	-32.3535
2020-05-12	80	97.034	78.919	18.115
2020-05-13	81	127.31	80.0655	47.2445
2020-05-14	82	128.839	81.207	47.632
2020-05-15	83	116.639	82.3435	34.2955
2020-05-16	84	121.285	83.475	37.81
2020-05-17	85	111.872	84.6015	27.2705
2020-05-18	86	79.738	85.723	-5.985
2020-05-19	87	136.393	86.8395	49.5535
2020-05-20	88	136.004	87.951	48.053
2020-05-21	89	142.359	89.0575	53.3015
2020-05-22	90	87.801	90.159	-2.358
2020-05-23	91	121.585	91.2555	30.3295
2020-05-24	92	126.051	92.347	33.704
2020-05-25	93	120.506	93.4335	27.0725
2020-05-26	94	173.025	94.515	78.51
2020-05-27	95	184.476	95.5915	88.8845
2020-05-28	96	176.082	96.663	79.419
2020-05-29	97	195.027	97.7295	97.2975
2020-05-30	98	221.407	98.791	122.616
2020-05-31	99	263.943	99.8475	164.095
2020-06-01	100	166.76	100.899	65.861
2020-06-02	101	243.589	101.945	141.644
2020-06-03	102	22.452	102.987	-80.535
2020-06-04	103	128.42	104.023	24.3965
2020-06-05	104	125.961	105.055	20.906
2020-06-06	105	130.638	106.081	24.5565
2020-06-07	106	142.598	107.103	35.495
2020-06-08	107	95.355	108.119	-12.7645
2020-06-09	108	121.105	109.131	11.974
2020-06-10	109	152.491	110.137	42.3535
2020-06-11	110	178.81	111.139	67.671
2020-06-13	112	178.69	113.127	65.563
2020-06-14	113	269.399	114.114	155.285
2020-06-15	114	97.604	115.095	-17.491
2020-06-16	115	124.822	116.071	8.7505
2020-06-17	116	112.472	117.043	-4.571
2020-06-18	117	104.318	118.01	-13.6915
2020-06-19	118	106.027	118.971	-12.944
2020-06-20	119	102.31	119.927	-17.6175
2020-06-21	120	107.856	120.879	-13.023
2020-06-22	121	75.271	121.826	-46.5545
2020-06-23	122	100.811	122.767	-21.956
2020-06-24	123	116.279	123.703	-7.4245
2020-06-25	124	117.298	124.635	-7.337
2020-06-26	125	112.772	125.561	-12.7895
2020-06-27	126	108.665	126.483	-17.818
2020-06-28	127	102.82	127.399	-24.5795
2020-06-29	128	88.311	128.311	-40
2020-06-30	129	85.373	129.218	-43.8445
2020-07-01	130	97.843	130.119	-32.276
2020-07-02	131	105.727	131.015	-25.2885
2020-07-03	132	107.766	131.907	-24.141
2020-07-04	133	104.348	132.793	-28.4455
2020-07-05	134	109.055	133.675	-24.62
2020-07-06	135	89.48	134.551	-45.0715
2020-07-07	136	107.166	135.423	-28.257
2020-07-08	137	108.905	136.29	-27.3845
2020-07-09	138	106.027	137.151	-31.124
2020-07-10	139	95.865	138.007	-42.1425
2020-07-11	140	91.848	138.859	-47.011
2020-07-12	141	108.395	139.706	-31.3105
2020-07-13	142	113.821	140.547	-26.726
2020-07-14	143	112.232	141.383	-29.1515
2020-07-15	144	116.429	142.215	-25.786
2020-07-16	145	114.96	143.041	-28.0815
2020-07-17	146	118.437	143.863	-25.426
2020-07-18	147	118.797	144.679	-25.8825
2020-07-19	148	122.604	145.491	-22.887
2020-07-20	149	122.634	146.297	-23.6635
2020-07-21	150	132.077	147.099	-15.022
2020-07-22	151	133.785	147.895	-14.1105
2020-07-23	152	136.273	148.687	-12.414
2020-07-24	153	145.836	149.473	-3.6375
2020-07-27	156	412.357	151.803	260.554
2020-07-28	157	158.516	152.569	5.9465
2020-07-29	158	170.207	153.331	16.876
2020-07-31	160	204.11	154.839	49.271
2020-08-02	162	640.239	156.327	483.912
2020-08-03	163	127.4	157.064	-29.6635
2020-08-04	164	203.541	157.795	45.746
2020-08-05	165	231.839	158.521	73.3175
2020-08-06	166	233.367	159.243	74.124
2020-08-07	167	253.781	159.959	93.8215
2020-08-09	169	424.138	161.377	262.76
2020-08-10	170	153.15	162.079	-8.929
2020-08-11	171	196.256	162.775	33.4805
2020-08-13	173	266.042	164.153	101.888
2020-08-14	174	531.814	164.835	366.979
2020-08-16	176	284.987	166.183	118.804
2020-08-17	177	304.052	166.85	137.203
2020-08-18	178	166.28	167.511	-1.231
2020-08-19	179	234.656	168.167	66.4885
2020-08-20	180	272.757	168.819	103.938
2020-08-21	181	258.967	169.465	89.5015
2020-08-22	182	270.029	170.107	99.922
2020-08-23	183	274.855	170.743	104.112
2020-08-24	184	272.487	171.375	101.112
2020-08-25	185	183.217	172.001	11.2155
2020-08-26	186	208.157	172.623	35.534
2020-08-27	187	179.739	173.239	6.4995
2020-08-28	188	258.368	173.851	84.517
2020-08-29	189	238.733	174.457	64.2755
2020-08-30	190	283.998	175.059	108.939
2020-08-31	191	231.749	175.655	56.0935
2020-09-01	192	146.016	176.247	-30.231
2020-09-02	193	152.641	176.833	-24.1925
2020-09-04	195	390.175	177.992	212.184
2020-09-05	196	200.933	178.563	22.37
2020-09-06	197	205.459	179.129	26.3295
2020-09-07	198	188.103	179.691	8.412
2020-09-08	199	47.903	180.247	-132.344
2020-09-09	200	138.342	180.799	-42.457
2020-09-10	201	197.426	181.345	16.0805
2020-09-11	202	218.559	181.887	36.672
2020-09-12	203	197.935	182.423	15.5115
2020-09-13	204	184.715	182.955	1.76
2020-09-14	205	203.451	183.481	19.9695
2020-09-15	206	127.131	184.003	-56.872
2020-09-16	207	124.702	184.519	-59.8175
2020-09-17	208	191.25	185.031	6.219
2020-09-18	209	170.806	185.537	-14.7315
2020-09-19	210	189.272	186.039	3.233
2020-09-20	211	193.439	186.535	6.9035
2020-09-21	212	180.759	187.027	-6.268
2020-09-23	214	229.351	187.995	41.356
2020-09-24	215	184.326	188.471	-4.1455
2020-09-25	216	356.391	188.943	167.448
2020-09-27	218	166.61	189.871	-23.261
2020-09-28	219	154.679	190.327	-35.6485
2020-09-29	220	102.28	190.779	-88.499
2020-09-30	221	91.548	191.225	-99.6775
2020-10-01	222	91.758	191.667	-99.909
2020-10-02	223	103.959	192.103	-88.1445
2020-10-03	224	97.933	192.535	-94.602
2020-10-05	226	197.995	193.383	4.612
2020-10-06	227	54.857	193.799	-138.942
2020-10-07	228	87.831	194.211	-106.38
2020-10-08	229	81.926	194.618	-112.692
2020-10-09	230	88.491	195.019	-106.528
2020-10-10	231	224.045	195.415	28.6295
2020-10-11	232	98.413	195.807	-97.394
2020-10-12	233	53.958	196.193	-142.235
2020-10-13	234	84.024	196.575	-112.551
2020-10-15	236	172.845	197.323	-24.478
2020-10-17	238	80.247	198.051	-117.804
2020-10-18	239	93.887	198.407	-104.52
2020-10-19	240	93.707	198.759	-105.052
2020-10-20	241	65.978	199.105	-133.127
2020-10-21	242	97.184	199.447	-102.263
2020-10-22	243	172.605	199.783	-27.1785
2020-10-24	245	97.124	200.441	-103.317
2020-10-25	246	167.839	200.763	-32.924
2020-10-27	248	55.726	201.391	-145.665
2020-10-28	249	57.645	201.697	-144.052
2020-10-29	250	72.873	201.999	-129.126
2020-10-30	251	79.917	202.295	-122.378
2020-10-31	252	77.519	202.587	-125.068
2020-11-01	253	69.636	202.873	-133.237
2020-11-04	256	278.302	203.703	74.599
2020-11-05	257	87.981	203.969	-115.988
2020-11-07	259	83.365	204.487	-121.122
2020-11-08	260	75.151	204.739	-129.588
2020-11-09	261	69.636	204.985	-135.349
2020-11-10	262	35.792	205.227	-169.435
2020-11-11	263	57.075	205.463	-148.388
2020-11-12	264	77.19	205.695	-128.505
2020-11-13	265	66.878	205.921	-139.043
2020-11-14	266	72.333	206.143	-133.81
2020-11-15	267	67.417	206.359	-138.942
2020-11-16	268	63.31	206.571	-143.261
2020-11-17	269	37.681	206.777	-169.096
2020-11-18	270	49.851	206.979	-157.128
2020-11-20	272	119.487	207.367	-87.88
2020-11-21	273	124.822	207.554	-82.7315
2020-11-23	275	47.633	207.911	-160.278
2020-11-24	276	26.589	208.083	-181.494
2020-11-25	277	56.416	208.249	-151.833
2020-11-27	279	117.148	208.567	-91.4195
2020-11-28	280	120.536	208.719	-88.183
2020-11-29	281	64.809	208.865	-144.056
2020-12-01	283	32.225	209.143	-176.918
2020-12-03	285	104.019	209.401	-105.382
2020-12-05	287	113.461	209.639	-96.1785
2020-12-06	288	54.797	209.751	-154.954
2020-12-07	289	36.691	209.857	-173.166
2020-12-09	291	81.206	210.055	-128.849
2020-12-10	292	74.642	210.147	-135.505
2020-12-12	294	54.917	210.315	-155.398
2020-12-14	296	120.805	210.463	-89.658
2020-12-15	297	34.683	210.529	-175.846
2020-12-17	299	99.732	210.647	-110.915
2020-12-20	302	193.109	210.787	-17.678
2020-12-21	303	48.502	210.823	-162.321
2020-12-22	304	28.718	210.855	-182.137
2020-12-23	305	50.301	210.881	-160.58
2020-12-25	307	114.78	210.919	-96.1395
2020-12-26	308	46.883	210.931	-164.048
2020-12-28	310	63.28	210.939	-147.659
2020-12-29	311	37.501	210.935	-173.434
2020-12-30	312	47.603	210.927	-163.324
2020-12-31	313	139.121	210.913	-71.7925
2021-01-03	316	88.791	210.843	-122.052
2021-01-04	317	41.248	210.809	-169.561
2021-01-06	319	76.23	210.727	-134.497
2021-01-08	321	124.762	210.625	-85.8635
2021-01-11	324	269.909	210.435	59.474
2021-01-12	325	64.929	210.361	-145.432
2021-01-13	326	86.362	210.283	-123.921
2021-01-15	328	473.39	210.111	263.279
2021-01-17	330	136.213	209.919	-73.706
2021-01-20	333	379.113	209.593	169.52
2021-01-22	335	290.563	209.351	81.2115
2021-01-24	337	330.671	209.09	121.581
2021-01-26	339	398.718	208.807	189.911
2021-01-28	341	201.772	208.505	-6.7335
2021-01-29	342	171.316	208.347	-37.031
2021-01-30	343	399.797	208.184	191.614
2021-01-31	344	156.388	208.015	-51.627
2021-02-02	346	134.205	207.663	-73.458
2021-02-03	347	468.264	207.479	260.785
2021-02-05	349	201.292	207.097	-5.8055
2021-02-06	350	239.603	206.899	32.704
2021-02-07	351	409.27	206.695	202.575
2021-02-09	353	302.164	206.274	95.8905
2021-02-11	355	201.562	205.831	-4.2695
2021-02-12	356	264.003	205.603	58.4
2021-02-13	357	252.972	205.369	47.6025
2021-02-14	358	436.159	205.131	231.028
2021-02-15	359	96.015	204.888	-108.873
2021-02-17	361	186.694	204.385	-17.6915
2021-02-18	362	222.066	204.127	17.939
2021-02-19	363	289.783	203.863	85.9195
2021-02-20	364	231.389	203.595	27.794
2021-02-21	365	413.257	203.321	209.936
2021-02-23	367	103.359	202.759	-99.4005
2021-02-24	368	202.042	202.471	-0.429
2021-02-25	369	218.889	202.177	16.7115
2021-02-26	370	466.555	201.879	264.676
2021-02-27	371	224.824	201.575	23.2485
2021-03-01	373	178.121	200.953	-22.8325
2021-03-02	374	254.561	200.635	53.926
2021-03-04	376	200.004	199.983	0.021
2021-03-05	377	146.226	199.649	-53.4235
2021-03-06	378	253.212	199.311	53.901
2021-03-07	379	199.944	198.968	0.9765
2021-03-08	380	186.214	198.619	-12.405
2021-03-09	381	265.202	198.265	66.9365
2021-03-11	383	222.846	197.543	25.3025
2021-03-12	384	213.253	197.175	16.078
2021-03-13	385	240.981	196.802	44.1795
2021-03-14	386	160.464	196.423	-35.959
2021-03-15	387	133.186	196.039	-62.8535
2021-03-16	388	196.886	195.651	1.235
2021-03-17	389	498.33	195.257	303.073
2021-03-19	391	481.034	194.456	286.578
2021-03-21	393	440.086	193.633	246.453
2021-03-23	395	447.64	192.792	254.848
2021-03-25	397	575.73	191.929	383.801
2021-03-26	398	357.29	191.491	165.799
2021-03-27	399	257.469	191.047	66.4215
2021-03-28	400	267.061	190.599	76.462
2021-03-29	401	97.094	190.145	-93.0515
2021-03-31	403	470.212	189.223	280.989
2021-04-01	404	387.177	188.755	198.422
2021-04-02	405	198.505	188.282	10.2235
2021-04-03	406	168.348	187.803	-19.455
2021-04-04	407	251.983	187.319	64.6635
2021-04-05	408	235.076	186.831	48.245
2021-04-07	410	251.323	185.839	65.484
2021-04-08	411	577.678	185.335	392.342
2021-04-09	412	319.4	184.827	134.573
2021-04-10	413	337.176	184.313	152.863
2021-04-11	414	237.624	183.795	53.829
2021-04-12	415	168.648	183.271	-14.6235
2021-04-13	416	191.46	182.743	8.717
2021-04-14	417	240.712	182.209	58.5025
2021-04-16	419	399.467	181.127	218.34
2021-04-17	420	496.502	180.579	315.923
2021-04-19	422	304.592	179.467	125.125
2021-04-20	423	338.765	178.903	159.862
2021-04-22	425	465.176	177.761	287.415
2021-04-23	426	331.211	177.183	154.028
2021-04-24	427	254.651	176.6	78.0515
2021-04-25	428	222.576	176.011	46.565
2021-04-26	429	198.175	175.417	22.7575
2021-04-28	431	454.235	174.215	280.02
2021-04-30	433	482.802	172.993	309.809
2021-05-02	435	346.319	171.751	174.568
2021-05-03	436	93.797	171.123	-77.326
2021-05-04	437	136.753	170.489	-33.7365
2021-05-06	439	172.905	169.207	3.6975
2021-05-08	441	617.487	167.905	449.582
2021-05-09	442	156.897	167.247	-10.35
2021-05-11	444	92.328	165.915	-73.587
2021-05-12	445	367.782	165.241	202.541
2021-05-14	447	401.985	163.879	238.106
2021-05-16	449	299.855	162.497	137.358
2021-05-18	451	128.36	161.095	-32.7355
2021-05-19	452	308.189	160.387	147.802
2021-05-21	454	202.192	158.955	43.237
2021-05-22	455	314.484	158.231	156.253
2021-05-23	456	133.036	157.503	-24.467
2021-05-25	458	208.817	156.031	52.786
2021-05-26	459	149.583	155.287	-5.7045
2021-05-27	460	144.157	154.539	-10.382
2021-05-29	462	164.901	153.027	11.874
2021-05-31	464	237.234	151.495	85.739
2021-06-02	466	298.656	149.943	148.713
2021-06-04	468	321.768	148.371	173.397
2021-06-05	469	126.651	147.577	-20.9265
2021-06-07	471	95.295	145.975	-50.6805
2021-06-08	472	42.836	145.167	-102.331
2021-06-09	473	87.951	144.354	-56.4025
2021-06-10	474	219.548	143.535	76.013
2021-06-11	475	83.904	142.711	-58.8075
2021-06-13	477	166.939	141.049	25.8895
2021-06-15	479	115.47	139.368	-23.8975
2021-06-17	481	366.883	137.665	229.218
2021-06-18	482	103.809	136.807	-32.998
2021-06-20	484	106.417	135.075	-28.658
2021-06-21	485	116.369	134.201	-17.8325
2021-06-23	487	89.78	132.439	-42.6595
2021-06-24	488	85.223	131.551	-46.328
2021-06-25	489	204.23	130.657	73.5725
2021-06-27	491	83.784	128.855	-45.0715
2021-06-28	492	61.692	127.947	-66.255
2021-06-30	494	118.407	126.115	-7.708
2021-07-01	495	164.541	125.191	39.3495
2021-07-04	498	226.593	122.391	104.202
2021-07-05	499	46.883	121.447	-74.5645
2021-07-06	500	71.164	120.499	-49.335
2021-07-07	501	77.519	119.545	-42.0265
2021-07-08	502	76.41	118.587	-42.177
2021-07-10	504	138.761	116.655	22.106
2021-07-11	505	58.814	115.681	-56.8675
2021-07-12	506	23.382	114.703	-91.321
2021-07-13	507	60.253	113.719	-53.4665
2021-07-14	508	69.426	112.731	-43.305
2021-07-15	509	67.747	111.737	-43.9905
2021-07-16	510	60.912	110.739	-49.827
2021-07-17	511	58.454	109.735	-51.2815
2021-07-18	512	48.832	108.727	-59.895
2021-07-19	513	20.714	107.713	-86.9995
2021-07-20	514	47.003	106.695	-59.692
2021-07-21	515	53.898	105.672	-51.7735
2021-07-22	516	51.29	104.643	-53.353
2021-07-23	517	48.472	103.609	-55.1375
2021-07-24	518	52.909	102.571	-49.662
2021-07-25	519	44.665	101.527	-56.8625
2021-07-26	520	18.316	100.479	-82.163
2021-07-27	521	40.948	99.4255	-58.4775
2021-07-28	522	45.025	98.367	-53.342
2021-07-29	523	21.643	97.3035	-75.6605
2021-07-31	525	83.874	95.1615	-11.2875
2021-08-01	526	54.198	94.083	-39.885
2021-08-02	527	37.291	92.9995	-55.7085
2021-08-03	528	66.158	91.911	-25.753
2021-08-04	529	72.423	90.8175	-18.3945
2021-08-05	530	59.743	89.719	-29.976
2021-08-06	531	44.845	88.6155	-43.7705
2021-08-07	532	47.093	87.507	-40.414
2021-08-08	533	36.481	86.3935	-49.9125
2021-08-09	534	15.078	85.275	-70.197
2021-08-10	535	35.552	84.1515	-48.5995
2021-08-11	536	44.425	83.023	-38.598
2021-08-12	537	45.025	81.8895	-36.8645
2021-08-13	538	39.539	80.751	-41.212
2021-08-14	539	44.875	79.6075	-34.7325
2021-08-15	540	29.317	78.459	-49.142
2021-08-17	542	60.403	76.147	-15.744
2021-08-18	543	44.006	74.9835	-30.9775
2021-08-19	544	41.098	73.815	-32.717
2021-08-20	545	41.847	72.6415	-30.7945
2021-08-21	546	35.162	71.463	-36.301
2021-08-22	547	27.518	70.2795	-42.7615
2021-08-24	549	46.104	67.8975	-21.7935
2021-08-25	550	40.768	66.699	-25.931
2021-08-26	551	33.514	65.4955	-31.9815
2021-08-27	552	33.454	64.287	-30.833
2021-08-30	555	69.126	60.6315	8.4945
2021-09-01	557	12.44	58.1695	-45.7295
2021-09-02	558	63.31	56.931	6.379
2021-09-03	559	29.197	55.6875	-26.4905
2021-09-04	560	31.176	54.439	-23.263
2021-09-05	561	27.039	53.1855	-26.1465
2021-09-06	562	14.209	51.927	-37.718
2021-09-07	563	28.268	50.6635	-22.3955
2021-09-08	564	32.525	49.395	-16.87
2021-09-09	565	28.688	48.1215	-19.4335
2021-09-10	566	24.371	46.843	-22.472
2021-09-11	567	30.606	45.5595	-14.9535
2021-09-12	568	22.752	44.271	-21.519
2021-09-13	569	8.154	42.9775	-34.8235
2021-09-14	570	28.058	41.679	-13.621
2021-09-15	571	30.516	40.3755	-9.8595
2021-09-16	572	32.015	39.067	-7.052
2021-09-18	574	61.122	36.435	24.687
2021-09-19	575	17.656	35.1115	-17.4555
2021-09-20	576	19.305	33.783	-14.478
2021-09-21	577	23.352	32.4495	-9.0975
2021-09-22	578	29.857	31.111	-1.254
2021-09-23	579	31.415	29.7675	1.6475
2021-09-24	580	26.949	28.419	-1.47
2021-09-25	581	26.589	27.0655	-0.4765
2021-09-26	582	23.172	25.707	-2.535
2021-09-27	583	9.592	24.3435	-14.7515
2021-09-28	584	25.93	22.975	2.955
2021-09-29	585	32.555	21.6015	10.9535
2021-10-01	587	59.294	18.8395	40.4545
2021-10-02	588	25.9	17.451	8.449
2021-10-03	589	23.741	16.0575	7.6835
2021-10-05	591	36.272	13.2555	23.0165
2021-10-06	592	30.996	11.847	19.149
2021-10-07	593	27.668	10.4335	17.2345
2021-10-08	594	26.259	9.015	17.244

## Sheet: Indonesia
Date	Day	Cases	Trend	Detrended
2020-03-02	9	0.007	-8.6813	8.6883
2020-03-03	10	0	-8.5621	8.5621
2020-03-04	11	0	-8.4429	8.4429
2020-03-05	12	0	-8.3237	8.3237
2020-03-06	13	0.007	-8.2045	8.2115
2020-03-07	14	0	-8.0853	8.0853
2020-03-08	15	0.007	-7.9661	7.9731
2020-03-09	16	0.047	-7.8469	7.8939
2020-03-10	17	0.029	-7.7277	7.7567								Raw data with trend
2020-03-11	18	0.025	-7.6085	7.6335
2020-03-12	19	0	-7.4893	7.4893
2020-03-13	20	0.127	-7.3701	7.4971
2020-03-14	21	0.098	-7.2509	7.3489
2020-03-15	22	0.076	-7.1317	7.2077
2020-03-16	23	0.062	-7.0125	7.0745
2020-03-17	24	0.138	-6.8933	7.0313
2020-03-18	25	0.199	-6.7741	6.9731
2020-03-19	26	0.304	-6.6549	6.9589
2020-03-20	27	0.21	-6.5357	6.7457
2020-03-21	28	0.293	-6.4165	6.7095
2020-03-22	29	0.232	-6.2973	6.5293
2020-03-23	30	0.235	-6.1781	6.4131
2020-03-24	31	0.387	-6.0589	6.4459								Detrended time series
2020-03-25	32	0.376	-5.9397	6.3157
2020-03-26	33	0.373	-5.8205	6.1935
2020-03-27	34	0.554	-5.7013	6.2553
2020-03-28	35	0.394	-5.5821	5.9761
2020-03-29	36	0.47	-5.4629	5.9329
2020-03-30	37	0.467	-5.3437	5.8107
2020-03-31	38	0.413	-5.2245	5.6375
2020-04-01	39	0.539	-5.1053	5.6443
2020-04-02	40	0.409	-4.9861	5.3951
2020-04-03	41	0.709	-4.8669	5.5759
2020-04-04	42	0.384	-4.7477	5.1317
2020-04-05	43	0.655	-4.6285	5.2835
2020-04-06	44	0.789	-4.5093	5.2983
2020-04-07	45	0.894	-4.3901	5.2841
2020-04-08	46	0.789	-4.2709	5.0599
2020-04-09	47	1.219	-4.1517	5.3707
2020-04-10	48	0.792	-4.0325	4.8245
2020-04-11	49	1.194	-3.9133	5.1073
2020-04-12	50	1.444	-3.7941	5.2381
2020-04-13	51	1.143	-3.6749	4.8179
2020-04-14	52	1.02	-3.5557	4.5757
2020-04-15	53	1.075	-3.4365	4.5115
2020-04-16	54	1.375	-3.3173	4.6923
2020-04-17	55	1.473	-3.1981	4.6711
2020-04-18	56	1.176	-3.0789	4.2549
2020-04-19	57	1.183	-2.9597	4.1427
2020-04-20	58	0.669	-2.8405	3.5095
2020-04-21	59	1.357	-2.7213	4.0783
2020-04-22	60	1.024	-2.6021	3.6261
2020-04-23	61	1.292	-2.4829	3.7749
2020-04-24	62	1.578	-2.3637	3.9417
2020-04-25	63	1.433	-2.2445	3.6775
2020-04-26	64	0.995	-2.1253	3.1203
2020-04-27	65	0.774	-2.0061	2.7801
2020-04-28	66	1.502	-1.8869	3.3889
2020-04-29	67	0.941	-1.7677	2.7087
2020-04-30	68	1.256	-1.6485	2.9045
2020-05-01	69	1.567	-1.5293	3.0963
2020-05-02	70	1.057	-1.4101	2.4671
2020-05-03	71	1.263	-1.2909	2.5539
2020-05-04	72	1.429	-1.1717	2.6007
2020-05-05	73	1.751	-1.0525	2.8035
2020-05-06	74	1.328	-0.9333	2.2613
2020-05-07	75	1.223	-0.8141	2.0371
2020-05-08	76	1.216	-0.6949	1.9109
2020-05-09	77	1.929	-0.5757	2.5047
2020-05-10	78	1.4	-0.4565	1.8565
2020-05-11	79	0.843	-0.3373	1.1803
2020-05-12	80	1.751	-0.2181	1.9691
2020-05-13	81	2.493	-0.0989	2.5919
2020-05-14	82	2.055	0.0203	2.0347
2020-05-15	83	1.773	0.1395	1.6335
2020-05-16	84	1.914	0.2587	1.6553
2020-05-17	85	1.769	0.3779	1.3911
2020-05-18	86	1.795	0.4971	1.2979
2020-05-19	87	1.759	0.6163	1.1427
2020-05-20	88	2.508	0.7355	1.7725
2020-05-21	89	3.521	0.8547	2.6663
2020-05-22	90	2.294	0.9739	1.3201
2020-05-23	91	3.434	1.0931	2.3409
2020-05-24	92	1.903	1.2123	0.6907
2020-05-25	93	1.733	1.3315	0.4015
2020-05-26	94	1.502	1.4507	0.0513
2020-05-27	95	2.482	1.5699	0.9121
2020-05-28	96	2.486	1.6891	0.7969
2020-05-29	97	2.453	1.8083	0.6447
2020-05-30	98	2.015	1.9275	0.0875
2020-05-31	99	2.533	2.0467	0.4863
2020-06-01	100	1.69	2.1659	-0.4759
2020-06-02	101	2.204	2.2851	-0.0811
2020-06-03	102	2.475	2.4043	0.0707
2020-06-04	103	2.117	2.5235	-0.4065
2020-06-05	104	2.544	2.6427	-0.0987
2020-06-06	105	3.593	2.7619	0.8311
2020-06-07	106	2.432	2.8811	-0.4491
2020-06-08	107	3.065	3.0003	0.0647
2020-06-09	108	3.774	3.1195	0.6545
2020-06-10	109	4.487	3.2387	1.2483
2020-06-11	110	3.542	3.3579	0.1841
2020-06-12	111	4.02	3.4771	0.5429
2020-06-13	112	3.669	3.5963	0.0727
2020-06-14	113	3.101	3.7155	-0.6145
2020-06-15	114	3.68	3.8347	-0.1547
2020-06-16	115	4.002	3.9539	0.0481
2020-06-17	116	3.731	4.0731	-0.3421
2020-06-18	117	4.816	4.1923	0.6237
2020-06-19	118	3.767	4.3115	-0.5445
2020-06-20	119	4.436	4.4307	0.0053
2020-06-21	120	3.119	4.5499	-1.4309
2020-06-22	121	3.452	4.6691	-1.2171
2020-06-23	122	3.803	4.7883	-0.9853
2020-06-24	123	4.027	4.9075	-0.8805
2020-06-25	124	4.263	5.0267	-0.7637
2020-06-26	125	4.487	5.1459	-0.6589
2020-06-27	126	5.012	5.2651	-0.2531
2020-06-28	127	4.335	5.3843	-1.0493
2020-06-29	128	3.915	5.5035	-1.5885
2020-06-30	129	4.679	5.6227	-0.9437
2020-07-01	130	5.012	5.7419	-0.7299
2020-07-02	131	5.876	5.8611	0.0149
2020-07-03	132	4.708	5.9803	-1.2723
2020-07-04	133	5.236	6.0995	-0.8635
2020-07-05	134	5.815	6.2187	-0.4037
2020-07-06	135	4.375	6.3379	-1.9629
2020-07-07	136	4.588	6.4571	-1.8691
2020-07-08	137	6.705	6.5763	0.1287
2020-07-09	138	9.614	6.6955	2.9185
2020-07-10	139	5.829	6.8147	-0.9857
2020-07-11	140	6.046	6.9339	-0.8879
2020-07-12	141	6.083	7.0531	-0.9701
2020-07-13	142	4.639	7.1723	-2.5333
2020-07-14	143	5.757	7.2915	-1.5345
2020-07-15	144	5.507	7.4107	-1.9037
2020-07-16	145	5.695	7.5299	-1.8349
2020-07-17	146	5.29	7.6491	-2.3591
2020-07-18	147	6.34	7.7683	-1.4283
2020-07-19	148	5.931	7.8875	-1.9565
2020-07-20	149	6.126	8.0067	-1.8807
2020-07-21	150	5.989	8.1259	-2.1369
2020-07-22	151	6.81	8.2451	-1.4351
2020-07-23	152	6.897	8.3643	-1.4673
2020-07-24	153	6.372	8.4835	-2.1115
2020-07-25	154	6.759	8.6027	-1.8437
2020-07-26	155	5.399	8.7219	-3.3229
2020-07-27	156	5.518	8.8411	-3.3231
2020-07-28	157	6.325	8.9603	-2.6353
2020-07-29	158	8.616	9.0795	-0.4635
2020-07-30	159	6.89	9.1987	-2.3087
2020-07-31	160	7.382	9.3179	-1.9359
2020-08-01	161	5.645	9.4371	-3.7921
2020-08-02	162	5.496	9.5563	-4.0603
2020-08-03	163	6.075	9.6755	-3.6005
2020-08-04	164	6.955	9.7947	-2.8397
2020-08-05	165	6.567	9.9139	-3.3469
2020-08-06	166	6.81	10.0331	-3.2231
2020-08-07	167	8.948	10.1523	-1.2043
2020-08-08	168	8.239	10.2715	-2.0325
2020-08-09	169	6.85	10.3907	-3.5407
2020-08-10	170	6.104	10.5099	-4.4059
2020-08-11	171	6.126	10.6291	-4.5031
2020-08-12	172	7.027	10.7483	-3.7213
2020-08-13	173	7.591	10.8675	-3.2765
2020-08-14	174	8.348	10.9867	-2.6387
2020-08-15	175	8.485	11.1059	-2.6209
2020-08-16	176	7.53	11.2251	-3.6951
2020-08-17	177	6.589	11.3443	-4.7553
2020-08-18	178	6.054	11.4635	-5.4095
2020-08-19	179	6.882	11.5827	-4.7007
2020-08-20	180	8.199	11.7019	-3.5029
2020-08-21	181	7.95	11.8211	-3.8711
2020-08-22	182	7.563	11.9403	-4.3773
2020-08-23	183	7.371	12.0595	-4.6885
2020-08-24	184	6.792	12.1787	-5.3867
2020-08-25	185	8.854	12.2979	-3.4439
2020-08-26	186	8.344	12.4171	-4.0731
2020-08-27	187	9.839	12.5363	-2.6973
2020-08-28	188	10.866	12.6555	-1.7895
2020-08-29	189	11.97	12.7747	-0.8047
2020-08-30	190	10.342	12.8939	-2.5519
2020-08-31	191	9.925	13.0131	-3.0881
2020-09-01	192	10.041	13.1323	-3.0913
2020-09-02	193	11.127	13.2515	-2.1245
2020-09-03	194	13.106	13.3707	-0.2647
2020-09-04	195	11.829	13.4899	-1.6609
2020-09-05	196	11.318	13.6091	-2.2911
2020-09-06	197	12.462	13.7283	-1.2663
2020-09-07	198	10.421	13.8475	-3.4265
2020-09-08	199	11.022	13.9667	-2.9447
2020-09-09	200	11.966	14.0859	-2.1199
2020-09-10	201	13.971	14.2051	-0.2341
2020-09-11	202	13.522	14.3243	-0.8023
2020-09-12	203	13.772	14.4435	-0.6715
2020-09-13	204	13.157	14.5627	-1.4057
2020-09-14	205	11.366	14.6819	-3.3159
2020-09-15	206	12.69	14.8011	-2.1111
2020-09-16	207	14.34	14.9203	-0.5803
2020-09-17	208	13.153	15.0395	-1.8865
2020-09-18	209	14.079	15.1587	-1.0797
2020-09-19	210	15.082	15.2779	-0.1959
2020-09-20	211	14.434	15.3971	-0.9631
2020-09-21	212	15.111	15.5163	-0.4053
2020-09-22	213	14.731	15.6355	-0.9045
2020-09-23	214	16.156	15.7547	0.4013
2020-09-24	215	16.768	15.8739	0.8941
2020-09-25	216	17.452	15.9931	1.4589
2020-09-26	217	16.261	16.1123	0.1487
2020-09-27	218	14.018	16.2315	-2.2135
2020-09-28	219	12.697	16.3507	-3.6537
2020-09-29	220	14.481	16.4699	-1.9889
2020-09-30	221	15.501	16.5891	-1.0881
2020-10-01	222	15.103	16.7083	-1.6053
2020-10-02	223	15.621	16.8275	-1.2065
2020-10-03	224	14.499	16.9467	-2.4477
2020-10-04	225	14.445	17.0659	-2.6209
2020-10-05	226	13.106	17.1851	-4.0791
2020-10-06	227	14.676	17.3043	-2.6283
2020-10-07	228	16.421	17.4235	-1.0025
2020-10-08	229	17.549	17.5427	0.0063
2020-10-09	230	14.814	17.6619	-2.8479
2020-10-10	231	15.538	17.7811	-2.2431
2020-10-11	232	16.272	17.9003	-1.6283
2020-10-12	233	11.821	18.0195	-6.1985
2020-10-13	234	14.134	18.1387	-4.0047
2020-10-14	235	14.933	18.2579	-3.3249
2020-10-15	236	15.961	18.3771	-2.4161
2020-10-16	237	15.563	18.4963	-2.9333
2020-10-17	238	15.563	18.6155	-3.0525
2020-10-18	239	14.854	18.7347	-3.8807
2020-10-19	240	12.205	18.8539	-6.6489
2020-10-20	241	13.034	18.9731	-5.9391
2020-10-21	242	15.44	19.0923	-3.6523
2020-10-22	243	16.037	19.2115	-3.1745
2020-10-23	244	15.809	19.3307	-3.5217
2020-10-24	245	14.727	19.4499	-4.7229
2020-10-25	246	13.504	19.5691	-6.0651
2020-10-26	247	11.659	19.6883	-8.0293
2020-10-27	248	12.737	19.8075	-7.0705
2020-10-28	249	14.579	19.9267	-5.3477
2020-10-29	250	12.9	20.0459	-7.1459
2020-10-30	251	10.483	20.1651	-9.6821
2020-10-31	252	11.373	20.2843	-8.9113
2020-11-01	253	9.755	20.4035	-10.6485
2020-11-02	254	9.473	20.5227	-11.0497
2020-11-03	255	10.758	20.6419	-9.8839
2020-11-04	256	12.144	20.7611	-8.6171
2020-11-05	257	14.709	20.8803	-6.1713
2020-11-06	258	13.67	20.9995	-7.3295
2020-11-07	259	15.422	21.1187	-5.6967
2020-11-08	260	14.04	21.2379	-7.1979
2020-11-09	261	10.323	21.3571	-11.0341
2020-11-10	262	13.674	21.4763	-7.8023
2020-11-11	263	13.642	21.5955	-7.9535
2020-11-12	264	15.1	21.7147	-6.6147
2020-11-13	265	19.699	21.8339	-2.1349
2020-11-14	266	19.076	21.9531	-2.8771
2020-11-15	267	14.857	22.0723	-7.2153
2020-11-16	268	12.791	22.1915	-9.4005
2020-11-17	269	13.775	22.3107	-8.5357
2020-11-18	270	15.433	22.4299	-6.9969
2020-11-19	271	17.361	22.5491	-5.1881
2020-11-20	272	17.34	22.6683	-5.3283
2020-11-21	273	18.085	22.7875	-4.7025
2020-11-22	274	15.776	22.9067	-7.1307
2020-11-23	275	16.073	23.0259	-6.9529
2020-11-24	276	15.169	23.1451	-7.9761
2020-11-25	277	20.024	23.2643	-3.2403
2020-11-26	278	17.792	23.3835	-5.5915
2020-11-27	279	21.088	23.5027	-2.4147
2020-11-28	280	19.605	23.6219	-4.0169
2020-11-29	281	22.677	23.7411	-1.0641
2020-11-30	282	16.706	23.8603	-7.1543
2020-12-01	283	18.425	23.9795	-5.5545
2020-12-02	284	20.021	24.0987	-4.0777
2020-12-03	285	30.283	24.2179	6.0651
2020-12-04	286	20.998	24.3371	-3.3391
2020-12-05	287	21.808	24.4563	-2.6483
2020-12-06	288	22.033	24.5755	-2.5425
2020-12-07	289	20.821	24.6947	-3.8737
2020-12-08	290	19.149	24.8139	-5.6649
2020-12-09	291	21.921	24.9331	-3.0121
2020-12-10	292	21.83	25.0523	-3.2223
2020-12-11	293	22.832	25.1715	-2.3395
2020-12-12	294	23.115	25.2907	-2.1757
2020-12-13	295	22.395	25.4099	-3.0149
2020-12-14	296	19.862	25.5291	-5.6671
2020-12-15	297	22.145	25.6483	-3.5033
2020-12-16	298	24.334	25.7675	-1.4335
2020-12-17	299	26.61	25.8867	0.7233
2020-12-18	300	24.204	26.0059	-1.8019
2020-12-19	301	28.047	26.1251	1.9219
2020-12-20	302	25.264	26.2443	-0.9803
2020-12-21	303	24.779	26.3635	-1.5845
2020-12-22	304	22.966	26.4827	-3.5167
2020-12-23	305	27.189	26.6019	0.5871
2020-12-24	306	26.049	26.7211	-0.6721
2020-12-25	307	26.266	26.8403	-0.5743
2020-12-26	308	24.388	26.9595	-2.5715
2020-12-27	309	23.621	27.0787	-3.4577
2020-12-28	310	21.182	27.1979	-6.0159
2020-12-29	311	28.597	27.3171	1.2799
2020-12-30	312	28.955	27.4363	1.5187
2020-12-31	313	29.215	27.5555	1.6595
2021-01-01	314	29.208	27.6747	1.5333
2021-01-02	315	26.064	27.7939	-1.7299
2021-01-03	316	24.884	27.9131	-3.0291
2021-01-04	317	24.435	28.0323	-3.5973
2021-01-05	318	26.939	28.1515	-1.2125
2021-01-06	319	32.038	28.2707	3.7673
2021-01-07	320	33.728	28.3899	5.3381
2021-01-08	321	38.417	28.5091	9.9079
2021-01-09	322	36.351	28.6283	7.7227
2021-01-10	323	34.882	28.7475	6.1345
2021-01-11	324	31.452	28.8667	2.5853
2021-01-12	325	36.355	28.9859	7.3691
2021-01-13	326	40.809	29.1051	11.7039
2021-01-14	327	41.818	29.2243	12.5937
2021-01-15	328	46.381	29.3435	17.0375
2021-01-16	329	51.469	29.4627	22.0063
2021-01-17	330	40.841	29.5819	11.2591
2021-01-18	331	32.877	29.7011	3.1759
2021-01-19	332	37.505	29.8203	7.6847
2021-01-20	333	45.477	29.9395	15.5375
2021-01-21	334	42.347	30.0587	12.2883
2021-01-22	335	49.327	30.1779	19.1491
2021-01-23	336	44.112	30.2971	13.8149
2021-01-24	337	42.654	30.4163	12.2377
2021-01-25	338	36.163	30.5355	5.6275
2021-01-26	339	47.38	30.6547	16.7253
2021-01-27	340	43.233	30.7739	12.4591
2021-01-28	341	49.555	30.8931	18.6619
2021-01-29	342	49.942	31.0123	18.9297
2021-01-30	343	52.533	31.1315	21.4015
2021-01-31	344	43.425	31.2507	12.1743
2021-02-01	345	39.781	31.3699	8.4111
2021-02-02	346	37.556	31.4891	6.0669
2021-02-03	347	43.363	31.6083	11.7547
2021-02-04	348	41.373	31.7275	9.6455
2021-02-05	349	42.513	31.8467	10.6663
2021-02-06	350	43.986	31.9659	12.0201
2021-02-07	351	39.177	32.0851	7.0919
2021-02-08	352	29.823	32.2043	-2.3813
2021-02-09	353	31.48	32.3235	-0.8435
2021-02-10	354	31.755	32.4427	-0.6877
2021-02-11	355	30.522	32.5619	-2.0399
2021-02-12	356	35.71	32.6811	3.0289
2021-02-13	357	32.002	32.8003	-0.7983
2021-02-14	358	24.479	32.9195	-8.4405
2021-02-15	359	23.382	33.0387	-9.6567
2021-02-16	360	36.289	33.1579	3.1311
2021-02-17	361	35.052	33.2771	1.7749
2021-02-18	362	32.707	33.3963	-0.6893
2021-02-19	363	38.406	33.5155	4.8905
2021-02-20	364	29.143	33.6347	-4.4917
2021-02-21	365	26.415	33.7539	-7.3389
2021-02-22	366	36.836	33.8731	2.9629
2021-02-23	367	35.37	33.9923	1.3777
2021-02-24	368	27.258	34.1115	-6.8535
2021-02-25	369	30.731	34.2307	-3.4997
2021-02-26	370	29.787	34.3499	-4.5629
2021-02-27	371	22.463	34.4691	-12.0061
2021-02-28	372	20.119	34.5883	-14.4693
2021-03-01	373	24.171	34.7075	-10.5365
2021-03-02	374	20.669	34.8267	-14.1577
2021-03-03	375	24.634	34.9459	-10.3119
2021-03-04	376	26.284	35.0651	-8.7811
2021-03-05	377	25.224	35.1843	-9.9603
2021-03-06	378	20.868	35.3035	-14.4355
2021-03-07	379	21.081	35.4227	-14.3417
2021-03-08	380	24.946	35.5419	-10.5959
2021-03-09	381	23.118	35.6611	-12.5431
2021-03-10	382	20.383	35.7803	-15.3973
2021-03-11	383	18.613	35.8995	-17.2865
2021-03-12	384	23.201	36.0187	-12.8177
2021-03-13	385	16.67	36.1379	-19.4679
2021-03-14	386	17.057	36.2571	-19.2001
2021-03-15	387	20.223	36.3763	-16.1533
2021-03-16	388	19.59	36.4955	-16.9055
2021-03-17	389	24.696	36.6147	-11.9187
2021-03-18	390	23.773	36.7339	-12.9609
2021-03-19	391	22.72	36.8531	-14.1331
2021-03-20	392	20.466	36.9723	-16.5063
2021-03-21	393	15.907	37.0915	-21.1845
2021-03-22	394	20.784	37.2107	-16.4267
2021-03-23	395	19.167	37.3299	-18.1629
2021-03-24	396	18.914	37.4491	-18.5351
2021-03-25	397	22.098	37.5683	-15.4703
2021-03-26	398	18.027	37.6875	-19.6605
2021-03-27	399	16.142	37.8067	-21.6647
2021-03-28	400	14.774	37.9259	-23.1519
2021-03-29	401	18.121	38.0451	-19.9241
2021-03-30	402	16.942	38.1643	-21.2223
2021-03-31	403	21.483	38.2835	-16.8005
2021-04-01	404	22.224	38.4027	-16.1787
2021-04-02	405	19.268	38.5219	-19.2539
2021-04-03	406	15.722	38.6411	-22.9191
2021-04-04	407	24.356	38.7603	-14.4043
2021-04-05	408	13.432	38.8795	-25.4475
2021-04-06	409	16.46	38.9987	-22.5387
2021-04-07	410	17.586	39.1179	-21.5319
2021-04-08	411	19.916	39.2371	-19.3211
2021-04-09	412	19.051	39.3563	-20.3053
2021-04-10	413	17.09	39.4755	-22.3855
2021-04-11	414	14.933	39.5947	-24.6617
2021-04-12	415	17.473	39.7139	-22.2409
2021-04-13	416	20.632	39.8331	-19.2011
2021-04-14	417	20.466	39.9523	-19.4863
2021-04-15	418	22.351	40.0715	-17.7205
2021-04-16	419	19.406	40.1907	-20.7847
2021-04-17	420	18.241	40.3099	-22.0689
2021-04-18	421	16.591	40.4291	-23.8381
2021-04-19	422	17.919	40.5483	-22.6293
2021-04-20	423	20.079	40.6675	-20.5885
2021-04-21	424	20.698	40.7867	-20.0887
2021-04-22	425	22.59	40.9059	-18.3159
2021-04-23	426	19.67	41.0251	-21.3551
2021-04-24	427	16.442	41.1443	-24.7023
2021-04-25	428	15.928	41.2635	-25.3355
2021-04-26	429	21.508	41.3827	-19.8747
2021-04-27	430	16.847	41.5019	-24.6549
2021-04-28	431	18.964	41.6211	-22.6571
2021-04-29	432	21.106	41.7403	-20.6343
2021-04-30	433	19.901	41.8595	-21.9585
2021-05-01	434	16.326	41.9787	-25.6527
2021-05-02	435	15.899	42.0979	-26.1989
2021-05-03	436	17.115	42.2171	-25.1021
2021-05-04	437	15.809	42.3363	-26.5273
2021-05-05	438	19.123	42.4555	-23.3325
2021-05-06	439	20.433	42.5747	-22.1417
2021-05-07	440	22.894	42.6939	-19.7999
2021-05-08	441	22.181	42.8131	-20.6321
2021-05-09	442	14.192	42.9323	-28.7403
2021-05-10	443	17.698	43.0515	-25.3535
2021-05-11	444	18.168	43.1707	-25.0027
2021-05-12	445	16.674	43.2899	-26.6159
2021-05-13	446	12.476	43.4091	-30.9331
2021-05-14	447	9.527	43.5283	-34.0013
2021-05-15	448	8.63	43.6475	-35.0175
2021-05-16	449	11.145	43.7667	-32.6217
2021-05-17	450	15.541	43.8859	-28.3449
2021-05-18	451	15.143	44.0051	-28.8621
2021-05-19	452	17.625	44.1243	-26.4993
2021-05-20	453	20.976	44.2435	-23.2675
2021-05-21	454	20.792	44.3627	-23.5707
2021-05-22	455	19.163	44.4819	-25.3189
2021-05-23	456	19.105	44.6011	-25.4961
2021-05-24	457	21.374	44.7203	-23.3463
2021-05-25	458	18.309	44.8395	-26.5305
2021-05-26	459	18.215	44.9587	-26.7437
2021-05-27	460	22.717	45.0779	-22.3609
2021-05-28	461	21.211	45.1971	-23.9861
2021-05-29	462	23.755	45.3163	-21.5613
2021-05-30	463	22.127	45.4355	-23.3085
2021-05-31	464	20.488	45.5547	-25.0667
2021-06-01	465	17.455	45.6739	-28.2189
2021-06-02	466	18.982	45.7931	-26.8111
2021-06-03	467	19.37	45.9123	-26.5423
2021-06-04	468	23.469	46.0315	-22.5625
2021-06-05	469	23.86	46.1507	-22.2907
2021-06-06	470	21.103	46.2699	-25.1669
2021-06-07	471	25.304	46.3891	-21.0851
2021-06-08	472	22.774	46.5083	-23.7343
2021-06-09	473	27.952	46.6275	-18.6755
2021-06-10	474	32.175	46.7467	-14.5717
2021-06-11	475	29.248	46.8659	-17.6179
2021-06-12	476	27.012	46.9851	-19.9731
2021-06-13	477	35.707	47.1043	-11.3973
2021-06-14	478	29.631	47.2235	-17.5925
2021-06-15	479	29.53	47.3427	-17.8127
2021-06-16	480	35.982	47.4619	-11.4799
2021-06-17	481	45.679	47.5811	-1.9021
2021-06-18	482	47.004	47.7003	-0.6963
2021-06-19	483	46.7	47.8195	-1.1195
2021-06-20	484	49.707	47.9387	1.7683
2021-06-21	485	52.598	48.0579	4.5401
2021-06-22	486	49.457	48.1771	1.2799
2021-06-23	487	55.391	48.2963	7.0947
2021-06-24	488	74.446	48.4155	26.0305
2021-06-25	489	68.287	48.5347	19.7523
2021-06-26	490	76.331	48.6539	27.6771
2021-06-27	491	77.225	48.7731	28.4519
2021-06-28	492	74.88	48.8923	25.9877
2021-06-29	493	74.059	49.0115	25.0475
2021-06-30	494	78.907	49.1307	29.7763
2021-07-01	495	89.868	49.2499	40.6181
2021-07-02	496	93.464	49.3691	44.0949
2021-07-03	497	101.002	49.4883	51.5137
2021-07-04	498	98.541	49.6075	48.9335
2021-07-05	499	107.631	49.7267	57.9043
2021-07-06	500	112.856	49.8459	63.0101
2021-07-07	501	124.399	49.9651	74.4339
2021-07-08	502	138.916	50.0843	88.8317
2021-07-09	503	137.95	50.2035	87.7465
2021-07-10	504	126.986	50.3227	76.6633
2021-07-11	505	130.977	50.4419	80.5351
2021-07-12	506	146.283	50.5611	95.7219
2021-07-13	507	173.32	50.6803	122.64
2021-07-14	508	197.267	50.7995	146.468
2021-07-15	509	205.372	50.9187	154.453
2021-07-16	510	195.396	51.0379	144.358
2021-07-17	511	187.985	51.1571	136.828
2021-07-18	512	161.82	51.2763	110.544
2021-07-19	513	123.957	51.3955	72.5615
2021-07-20	514	138.677	51.5147	87.1623
2021-07-21	515	122.202	51.6339	70.5681
2021-07-22	516	179.146	51.7531	127.393
2021-07-23	517	177.561	51.8723	125.689
2021-07-24	518	164.335	51.9915	112.344
2021-07-25	519	139.958	52.1107	87.8473
2021-07-26	520	102.141	52.2299	49.9111
2021-07-27	521	163.565	52.3491	111.216
2021-07-28	522	172.929	52.4683	120.461
2021-07-29	523	157.326	52.5875	104.738
2021-07-30	524	148.964	52.7067	96.2573
2021-07-31	525	134.91	52.8259	82.0841
2021-08-01	526	111.224	52.9451	58.2789
2021-08-02	527	81.068	53.0643	28.0037
2021-08-03	528	122.665	53.1835	69.4815
2021-08-04	529	129.783	53.3027	76.4803
2021-08-05	530	129.41	53.4219	75.9881
2021-08-06	531	143.044	53.5411	89.5029
2021-08-07	532	114.896	53.6603	61.2357
2021-08-08	533	95.581	53.7795	41.8015
2021-08-09	534	74.934	53.8987	21.0353
2021-08-10	535	116.083	54.0179	62.0651
2021-08-11	536	110.815	54.1371	56.6779
2021-08-12	537	89.408	54.2563	35.1517
2021-08-13	538	111.405	54.3755	57.0295
2021-08-14	539	103.48	54.4947	48.9853
2021-08-15	540	75.311	54.6139	20.6971
2021-08-16	541	62.903	54.7331	8.1699
2021-08-17	542	75.05	54.8523	20.1977
2021-08-18	543	57.056	54.9715	2.0845
2021-08-19	544	79.798	55.0907	24.7073
2021-08-20	545	72.383	55.2099	17.1731
2021-08-21	546	60.587	55.3291	5.2579
2021-08-22	547	44.898	55.4483	-10.5503
2021-08-23	548	34.752	55.5675	-20.8155
2021-08-24	549	69.134	55.6867	13.4473
2021-08-25	550	67.56	55.8059	11.7541
2021-08-26	551	61.148	55.9251	5.2229
2021-08-27	552	45.658	56.0443	-10.3863
2021-08-28	553	36.365	56.1635	-19.7985
2021-08-29	554	26.874	56.2827	-29.4087
2021-08-30	555	19.67	56.4019	-36.7319
2021-08-31	556	38.117	56.5211	-18.4041
2021-09-01	557	37.404	56.6403	-19.2363
2021-09-02	558	46.777	56.7595	-9.9825
2021-09-03	559	60.616	56.8787	3.7373
2021-09-04	560	24.341	56.9979	-32.6569
2021-09-05	561	19.55	57.1171	-37.5671
2021-09-06	562	15.968	57.2363	-41.2683
2021-09-07	563	26.056	57.3555	-31.2995
2021-09-08	564	24.356	57.4747	-33.1187
2021-09-09	565	21.674	57.5939	-35.9199
2021-09-10	566	19.453	57.7131	-38.2601
2021-09-11	567	18.096	57.8323	-39.7363
2021-09-12	568	13.674	57.9515	-44.2775
2021-09-13	569	9.325	58.0707	-48.7457
2021-09-14	570	14.937	58.1899	-43.2529
2021-09-15	571	14.286	58.3091	-44.0231
2021-09-16	572	11.38	58.4283	-47.0483
2021-09-17	573	13.877	58.5475	-44.6705
2021-09-18	574	12.248	58.6667	-46.4187
2021-09-19	575	8.084	58.7859	-50.7019
2021-09-20	576	6.991	58.9051	-51.9141
2021-09-21	577	11.807	59.0243	-47.2173
2021-09-22	578	9.842	59.1435	-49.3015
2021-09-23	579	10.425	59.2627	-48.8377
2021-09-24	580	9.252	59.3819	-50.1299
2021-09-25	581	7.733	59.5011	-51.7681
2021-09-26	582	6.368	59.6203	-53.2523
2021-09-27	583	5.03	59.7395	-54.7095
2021-09-28	584	7.443	59.8587	-52.4157
2021-09-29	585	7.07	59.9779	-52.9079
2021-09-30	586	6.115	60.0971	-53.9821
2021-10-01	587	5.876	60.2163	-54.3403
2021-10-02	588	5.116	60.3355	-55.2195
2021-10-03	589	4.132	60.4547	-56.3227
2021-10-04	590	3.336	60.5739	-57.2379
2021-10-05	591	5.08	60.6931	-55.6131
2021-10-06	592	5.37	60.8123	-55.4423
2021-10-07	593	5.04	60.9315	-55.8915
2021-10-08	594	5.008	61.0507	-56.0427

## Sheet: India
Date	Day	Cases	Trend	Detrended
2020-01-22	1	0	3.43704	-3.43704
2020-01-23	2	0	3.54838	-3.54838
2020-01-24	3	0	3.65972	-3.65972
2020-01-25	4	0	3.77106	-3.77106
2020-01-26	5	0	3.8824	-3.8824
2020-01-27	6	0	3.99374	-3.99374
2020-01-28	7	0	4.10508	-4.10508
2020-01-29	8	0	4.21642	-4.21642							Raw data with trend
2020-01-30	9	0.001	4.32776	-4.32676
2020-01-31	10	0	4.4391	-4.4391
2020-02-01	11	0	4.55044	-4.55044
2020-02-02	12	0.001	4.66178	-4.66078
2020-02-03	13	0.001	4.77312	-4.77212
2020-02-04	14	0	4.88446	-4.88446
2020-02-05	15	0	4.9958	-4.9958
2020-02-06	16	0	5.10714	-5.10714
2020-02-07	17	0	5.21848	-5.21848
2020-02-08	18	0	5.32982	-5.32982
2020-02-09	19	0	5.44116	-5.44116
2020-02-10	20	0	5.5525	-5.5525
2020-02-11	21	0	5.66384	-5.66384
2020-02-12	22	0	5.77518	-5.77518							Detrended time series
2020-02-13	23	0	5.88652	-5.88652
2020-02-14	24	0	5.99786	-5.99786
2020-02-15	25	0	6.1092	-6.1092
2020-02-16	26	0	6.22054	-6.22054
2020-02-17	27	0	6.33188	-6.33188
2020-02-18	28	0	6.44322	-6.44322
2020-02-19	29	0	6.55456	-6.55456
2020-02-20	30	0	6.6659	-6.6659
2020-02-21	31	0	6.77724	-6.77724
2020-02-22	32	0	6.88858	-6.88858
2020-02-23	33	0	6.99992	-6.99992
2020-02-24	34	0	7.11126	-7.11126
2020-02-25	35	0	7.2226	-7.2226
2020-02-26	36	0	7.33394	-7.33394
2020-02-27	37	0	7.44528	-7.44528
2020-02-28	38	0	7.55662	-7.55662
2020-02-29	39	0	7.66796	-7.66796
2020-03-01	40	0	7.7793	-7.7793
2020-03-02	41	0.001	7.89064	-7.88964
2020-03-03	42	0	8.00198	-8.00198
2020-03-04	43	0.017	8.11332	-8.09632
2020-03-05	44	0.001	8.22466	-8.22366
2020-03-06	45	0.001	8.336	-8.335
2020-03-07	46	0.002	8.44734	-8.44534
2020-03-08	47	0.004	8.55868	-8.55468
2020-03-09	48	0.003	8.67002	-8.66702
2020-03-10	49	0.009	8.78136	-8.77236
2020-03-11	50	0.004	8.8927	-8.8887
2020-03-12	51	0.008	9.00404	-8.99604
2020-03-13	52	0.006	9.11538	-9.10938
2020-03-14	53	0.014	9.22672	-9.21272
2020-03-15	54	0.008	9.33806	-9.33006
2020-03-16	55	0.004	9.4494	-9.4454
2020-03-17	56	0.017	9.56074	-9.54374
2020-03-18	57	0.01	9.67208	-9.66208
2020-03-19	58	0.027	9.78342	-9.75642
2020-03-20	59	0.036	9.89476	-9.85876
2020-03-21	60	0.062	10.0061	-9.9441
2020-03-22	61	0.047	10.1174	-10.0704
2020-03-23	62	0.074	10.2288	-10.1548
2020-03-24	63	0.027	10.3401	-10.3131
2020-03-25	64	0.087	10.4515	-10.3645
2020-03-26	65	0.05	10.5628	-10.5128
2020-03-27	66	0.115	10.6741	-10.5591
2020-03-28	67	0.072	10.7855	-10.7135
2020-03-29	68	0.027	10.8968	-10.8698
2020-03-30	69	0.163	11.0082	-10.8452
2020-03-31	70	0.105	11.1195	-11.0145
2020-04-01	71	0.431	11.2308	-10.7998
2020-04-02	72	0.391	11.3422	-10.9512
2020-04-03	73	0.017	11.4535	-11.4365
2020-04-04	74	0.37	11.5649	-11.1949
2020-04-05	75	0.363	11.6762	-11.3132
2020-04-06	76	0.854	11.7875	-10.9335
2020-04-07	77	0.383	11.8989	-11.5159
2020-04-08	78	0.434	12.0102	-11.5762
2020-04-09	79	0.581	12.1216	-11.5406
2020-04-10	80	0.627	12.2329	-11.6059
2020-04-11	81	0.609	12.3442	-11.7352
2020-04-12	82	0.545	12.4556	-11.9106
2020-04-13	83	0.896	12.5669	-11.6709
2020-04-14	84	0.742	12.6783	-11.9363
2020-04-15	85	0.599	12.7896	-12.1906
2020-04-16	86	0.795	12.9009	-12.1059
2020-04-17	87	0.662	13.0123	-12.3503
2020-04-18	88	0.983	13.1236	-12.1406
2020-04-19	89	1.359	13.235	-11.876
2020-04-20	90	0.663	13.3463	-12.6833
2020-04-21	91	1.106	13.4576	-12.3516
2020-04-22	92	0.926	13.569	-12.643
2020-04-23	93	1.225	13.6803	-12.4553
2020-04-24	94	1.043	13.7917	-12.7487
2020-04-25	95	1.258	13.903	-12.645
2020-04-26	96	1.153	14.0143	-12.8613
2020-04-27	97	1.12	14.1257	-13.0057
2020-04-28	98	1.344	14.237	-12.893
2020-04-29	99	1.247	14.3484	-13.1014
2020-04-30	100	1.293	14.4597	-13.1667
2020-05-01	101	1.718	14.571	-12.853
2020-05-02	102	1.753	14.6824	-12.9294
2020-05-03	103	2.014	14.7937	-12.7797
2020-05-04	104	2.822	14.9051	-12.0831
2020-05-05	105	2.126	15.0164	-12.8904
2020-05-06	106	2.574	15.1277	-12.5537
2020-05-07	107	2.414	15.2391	-12.8251
2020-05-08	108	2.4	15.3504	-12.9504
2020-05-09	109	2.234	15.4618	-13.2278
2020-05-10	110	3.124	15.5731	-12.4491
2020-05-11	111	2.589	15.6844	-13.0954
2020-05-12	112	2.529	15.7958	-13.2668
2020-05-13	113	2.701	15.9071	-13.2061
2020-05-14	114	2.829	16.0185	-13.1895
2020-05-15	115	2.718	16.1298	-13.4118
2020-05-16	116	3.491	16.2411	-12.7501
2020-05-17	117	3.624	16.3525	-12.7285
2020-05-18	118	3.323	16.4638	-13.1408
2020-05-19	119	4.411	16.5752	-12.1642
2020-05-20	120	3.985	16.6865	-12.7015
2020-05-21	121	4.448	16.7978	-12.3498
2020-05-22	122	4.714	16.9092	-12.1952
2020-05-23	123	4.757	17.0205	-12.2635
2020-05-24	124	5.105	17.1319	-12.0269
2020-05-25	125	4.603	17.2432	-12.6402
2020-05-26	126	4.193	17.3545	-13.1615
2020-05-27	127	5.234	17.4659	-12.2319
2020-05-28	128	5.239	17.5772	-12.3382
2020-05-29	129	5.817	17.6886	-11.8716
2020-05-30	130	5.982	17.7999	-11.8179
2020-05-31	131	6.303	17.9112	-11.6082
2020-06-01	132	5.57	18.0226	-12.4526
2020-06-02	133	6.331	18.1339	-11.8029
2020-06-03	134	6.913	18.2453	-11.3323
2020-06-04	135	7.097	18.3566	-11.2596
2020-06-05	136	6.797	18.4679	-11.6709
2020-06-06	137	7.491	18.5793	-11.0883
2020-06-07	138	7.797	18.6906	-10.8936
2020-06-08	139	6.059	18.802	-12.743
2020-06-09	140	7.333	18.9133	-11.5803
2020-06-10	141	7.506	19.0246	-11.5186
2020-06-11	142	7.844	19.136	-11.292
2020-06-12	143	8.223	19.2473	-11.0243
2020-06-13	144	8.561	19.3587	-10.7977
2020-06-14	145	8.255	19.47	-11.215
2020-06-15	146	7.655	19.5813	-11.9263
2020-06-16	147	7.876	19.6927	-11.8167
2020-06-17	148	9.244	19.804	-10.56
2020-06-18	149	9.75	19.9154	-10.1654
2020-06-19	150	10.418	20.0267	-9.6087
2020-06-20	151	11.054	20.138	-9.08404
2020-06-21	152	10.644	20.2494	-9.60538
2020-06-22	153	10.717	20.3607	-9.64372
2020-06-23	154	11.46	20.4721	-9.01206
2020-06-24	155	12.144	20.5834	-8.4394
2020-06-25	156	12.413	20.6947	-8.28174
2020-06-26	157	13.314	20.8061	-7.49208
2020-06-27	158	14.286	20.9174	-6.63142
2020-06-28	159	13.965	21.0288	-7.06376
2020-06-29	160	13.293	21.1401	-7.8471
2020-06-30	161	13.378	21.2514	-7.87344
2020-07-01	162	13.75	21.3628	-7.61278
2020-07-02	163	15.001	21.4741	-6.47312
2020-07-03	164	16.342	21.5855	-5.24346
2020-07-04	165	17.834	21.6968	-3.8628
2020-07-05	166	17.402	21.8081	-4.40614
2020-07-06	167	15.969	21.9195	-5.95048
2020-07-07	168	16.329	22.0308	-5.70182
2020-07-08	169	17.855	22.1422	-4.28716
2020-07-09	170	19.022	22.2535	-3.2315
2020-07-10	171	19.459	22.3648	-2.90584
2020-07-11	172	20.53	22.4762	-1.94618
2020-07-12	173	20.62	22.5875	-1.96752
2020-07-13	174	20.452	22.6989	-2.24686
2020-07-14	175	21.12	22.8102	-1.6902
2020-07-15	176	23.45	22.9215	0.52846
2020-07-16	177	25.1	23.0329	2.06712
2020-07-17	178	25.299	23.1442	2.15478
2020-07-18	179	27.771	23.2556	4.51544
2020-07-19	180	29.012	23.3669	5.6451
2020-07-20	181	26.648	23.4782	3.16976
2020-07-21	182	27.085	23.5896	3.49542
2020-07-22	183	32.812	23.7009	9.11108
2020-07-23	184	35.388	23.8123	11.5757
2020-07-24	185	35.105	23.9236	11.1814
2020-07-25	186	34.886	24.0349	10.8511
2020-07-26	187	35.87	24.1463	11.7237
2020-07-27	188	31.905	24.2576	7.64738
2020-07-28	189	37.029	24.369	12.66
2020-07-29	190	36.094	24.4803	11.6137
2020-07-30	191	37.88	24.5916	13.2884
2020-07-31	192	43.951	24.703	19.248
2020-08-01	193	39.281	24.8143	14.4667
2020-08-02	194	38.016	24.9257	13.0903
2020-08-03	195	37.354	25.037	12.317
2020-08-04	196	37.684	25.1483	12.5357
2020-08-05	197	40.392	25.2597	15.1323
2020-08-06	198	44.881	25.371	19.51
2020-08-07	199	44.163	25.4824	18.6806
2020-08-08	200	46.217	25.5937	20.6233
2020-08-09	201	44.541	25.705	18.836
2020-08-10	202	38.468	25.8164	12.6516
2020-08-11	203	43.751	25.9277	17.8233
2020-08-12	204	48.083	26.0391	22.0439
2020-08-13	205	46.327	26.1504	20.1766
2020-08-14	206	46.456	26.2617	20.1943
2020-08-15	207	45.952	26.3731	19.5789
2020-08-16	208	41.417	26.4844	14.9326
2020-08-17	209	39.484	26.5958	12.8882
2020-08-18	210	46.341	26.7071	19.6339
2020-08-19	211	50.001	26.8184	23.1826
2020-08-20	212	49.447	26.9298	22.5172
2020-08-21	213	50.148	27.0411	23.1069
2020-08-22	214	49.69	27.1525	22.5375
2020-08-23	215	44.07	27.2638	16.8062
2020-08-24	216	43.76	27.3751	16.3849
2020-08-25	217	41.068	27.4865	13.5815
2020-08-26	218	61.495	27.5978	33.8972
2020-08-27	219	55.451	27.7092	27.7418
2020-08-28	220	54.881	27.8205	27.0605
2020-08-29	221	56.524	27.9318	28.5922
2020-08-30	222	56.345	28.0432	28.3018
2020-08-31	223	50.18	28.1545	22.0255
2020-09-01	224	56.234	28.2659	27.9681
2020-09-02	225	60.2	28.3772	31.8228
2020-09-03	226	59.811	28.4885	31.3225
2020-09-04	227	62.029	28.5999	33.4291
2020-09-05	228	65.043	28.7112	36.3318
2020-09-06	229	65.165	28.8226	36.3424
2020-09-07	230	54.405	28.9339	25.4711
2020-09-08	231	64.379	29.0452	35.3338
2020-09-09	232	68.706	29.1566	39.5494
2020-09-10	233	69.291	29.2679	40.0231
2020-09-11	234	70.023	29.3793	40.6437
2020-09-12	235	67.727	29.4906	38.2364
2020-09-13	236	66.076	29.6019	36.4741
2020-09-14	237	60.147	29.7133	30.4337
2020-09-15	238	64.678	29.8246	34.8534
2020-09-16	239	70.255	29.936	40.319
2020-09-17	240	69.2	30.0473	39.1527
2020-09-18	241	66.985	30.1586	36.8264
2020-09-19	242	66.459	30.27	36.189
2020-09-20	243	62.409	30.3813	32.0277
2020-09-21	244	53.884	30.4927	23.3913
2020-09-22	245	59.815	30.604	29.211
2020-09-23	246	62.084	30.7153	31.3687
2020-09-24	247	61.756	30.8267	30.9293
2020-09-25	248	61.261	30.938	30.323
2020-09-26	249	63.585	31.0494	32.5356
2020-09-27	250	58.97	31.1607	27.8093
2020-09-28	251	50.659	31.272	19.387
2020-09-29	252	57.752	31.3834	26.3686
2020-09-30	253	62.308	31.4947	30.8133
2020-10-01	254	58.478	31.6061	26.8719
2020-10-02	255	57.037	31.7174	25.3196
2020-10-03	256	54.42	31.8287	22.5913
2020-10-04	257	53.424	31.9401	21.4839
2020-10-05	258	43.969	32.0514	11.9176
2020-10-06	259	51.707	32.1628	19.5442
2020-10-07	260	56.354	32.2741	24.0799
2020-10-08	261	50.592	32.3854	18.2066
2020-10-09	262	52.585	32.4968	20.0882
2020-10-10	263	53.382	32.6081	20.7739
2020-10-11	264	47.891	32.7195	15.1715
2020-10-12	265	39.717	32.8308	6.8862
2020-10-13	266	45.578	32.9421	12.6359
2020-10-14	267	48.592	33.0535	15.5385
2020-10-15	268	45.479	33.1648	12.3142
2020-10-16	269	44.647	33.2762	11.3708
2020-10-17	270	44.403	33.3875	11.0155
2020-10-18	271	39.99	33.4988	6.49116
2020-10-19	272	33.58	33.6102	-0.03018
2020-10-20	273	38.785	33.7215	5.06348
2020-10-21	274	40.074	33.8329	6.24114
2020-10-22	275	39.017	33.9442	5.0728
2020-10-23	276	38.302	34.0555	4.24646
2020-10-24	277	35.976	34.1669	1.80912
2020-10-25	278	32.401	34.2782	-1.87722
2020-10-26	279	26.173	34.3896	-8.21656
2020-10-27	280	31.5	34.5009	-3.0009
2020-10-28	281	35.798	34.6122	1.18576
2020-10-29	282	34.913	34.7236	0.18942
2020-10-30	283	34.64	34.8349	-0.19492
2020-10-31	284	33.704	34.9463	-1.24226
2020-11-01	285	32.461	35.0576	-2.5966
2020-11-02	286	27.494	35.1689	-7.67494
2020-11-03	287	33.194	35.2803	-2.08628
2020-11-04	288	36.034	35.3916	0.64238
2020-11-05	289	34.188	35.503	-1.31496
2020-11-06	290	36.139	35.6143	0.5247
2020-11-07	291	32.779	35.7256	-2.94664
2020-11-08	292	32.943	35.837	-2.89398
2020-11-09	293	27.324	35.9483	-8.62432
2020-11-10	294	31.779	36.0597	-4.28066
2020-11-11	295	34.38	36.171	-1.791
2020-11-12	296	32.208	36.2823	-4.07434
2020-11-13	297	32.068	36.3937	-4.32568
2020-11-14	298	29.496	36.505	-7.00902
2020-11-15	299	21.923	36.6164	-14.6934
2020-11-16	300	20.929	36.7277	-15.7987
2020-11-17	301	27.714	36.839	-9.12504
2020-11-18	302	32.708	36.9504	-4.24238
2020-11-19	303	32.928	37.0617	-4.13372
2020-11-20	304	33.179	37.1731	-3.99406
2020-11-21	305	32.445	37.2844	-4.8394
2020-11-22	306	31.62	37.3957	-5.77574
2020-11-23	307	27.253	37.5071	-10.2541
2020-11-24	308	31.847	37.6184	-5.77142
2020-11-25	309	31.928	37.7298	-5.80176
2020-11-26	310	30.918	37.8411	-6.9231
2020-11-27	311	29.655	37.9524	-8.29744
2020-11-28	312	30.006	38.0638	-8.05778
2020-11-29	313	27.825	38.1751	-10.3501
2020-11-30	314	22.332	38.2865	-15.9545
2020-12-01	315	26.269	38.3978	-12.1288
2020-12-02	316	25.514	38.5091	-12.9951
2020-12-03	317	26.263	38.6205	-12.3575
2020-12-04	318	26.304	38.7318	-12.4278
2020-12-05	319	25.844	38.8432	-12.9992
2020-12-06	320	23.669	38.9545	-15.2855
2020-12-07	321	19.066	39.0658	-19.9998
2020-12-08	322	23.023	39.1772	-16.1542
2020-12-09	323	22.621	39.2885	-16.6675
2020-12-10	324	21.08	39.3999	-18.3199
2020-12-11	325	21.552	39.5112	-17.9592
2020-12-12	326	21.712	39.6225	-17.9105
2020-12-13	327	19.428	39.7339	-20.3059
2020-12-14	328	15.835	39.8452	-24.0102
2020-12-15	329	18.933	39.9566	-21.0236
2020-12-16	330	17.231	40.0679	-22.8369
2020-12-17	331	16.427	40.1792	-23.7522
2020-12-18	332	18.051	40.2906	-22.2396
2020-12-19	333	19.107	40.4019	-21.2949
2020-12-20	334	17.466	40.5133	-23.0473
2020-12-21	335	14.035	40.6246	-26.5896
2020-12-22	336	17.188	40.7359	-23.5479
2020-12-23	337	17.735	40.8473	-23.1123
2020-12-24	338	16.554	40.9586	-24.4046
2020-12-25	339	15.985	41.07	-25.085
2020-12-26	340	13.443	41.1813	-27.7383
2020-12-27	341	14.368	41.2926	-26.9246
2020-12-28	342	11.793	41.404	-29.611
2020-12-29	343	14.747	41.5153	-26.7683
2020-12-30	344	15.661	41.6267	-25.9657
2020-12-31	345	14.378	41.738	-27.36
2021-01-01	346	13.222	41.8493	-28.6273
2021-01-02	347	13.333	41.9607	-28.6277
2021-01-03	348	11.844	42.072	-30.228
2021-01-04	349	11.752	42.1834	-30.4314
2021-01-05	350	12.981	42.2947	-29.3137
2021-01-06	351	14.602	42.406	-27.804
2021-01-07	352	13.018	42.5174	-29.4994
2021-01-08	353	10.222	42.6287	-32.4067
2021-01-09	354	12.222	42.7401	-30.5181
2021-01-10	355	11.706	42.8514	-31.1454
2021-01-11	356	9.031	42.9627	-33.9317
2021-01-12	357	11.46	43.0741	-31.6141
2021-01-13	358	12.162	43.1854	-31.0234
2021-01-14	359	11.188	43.2968	-32.1088
2021-01-15	360	10.878	43.4081	-32.5301
2021-01-16	361	10.868	43.5194	-32.6514
2021-01-17	362	9.895	43.6308	-33.7358
2021-01-18	363	7.213	43.7421	-36.5291
2021-01-19	364	9.915	43.8535	-33.9385
2021-01-20	365	10.94	43.9648	-33.0248
2021-01-21	366	10.438	44.0761	-33.6381
2021-01-22	367	10.231	44.1875	-33.9565
2021-01-23	368	10.657	44.2988	-33.6418
2021-01-24	369	9.475	44.4102	-34.9352
2021-01-25	370	6.532	44.5215	-37.9895
2021-01-26	371	9.106	44.6328	-35.5268
2021-01-27	372	8.372	44.7442	-36.3722
2021-01-28	373	13.532	44.8555	-31.3235
2021-01-29	374	9.388	44.9669	-35.5789
2021-01-30	375	9.361	45.0782	-35.7172
2021-01-31	376	8.207	45.1895	-36.9825
2021-02-01	377	6.197	45.3009	-39.1039
2021-02-02	378	7.922	45.4122	-37.4902
2021-02-03	379	9.257	45.5236	-36.2666
2021-02-04	380	8.905	45.6349	-36.7299
2021-02-05	381	8.406	45.7462	-37.3402
2021-02-06	382	8.654	45.8576	-37.2036
2021-02-07	383	8.491	45.9689	-37.4779
2021-02-08	384	6.538	46.0803	-39.5423
2021-02-09	385	7.942	46.1916	-38.2496
2021-02-10	386	9.274	46.3029	-37.0289
2021-02-11	387	6.681	46.4143	-39.7333
2021-02-12	388	8.715	46.5256	-37.8106
2021-02-13	389	8.751	46.637	-37.886
2021-02-14	390	8.36	46.7483	-38.3883
2021-02-15	391	6.546	46.8596	-40.3136
2021-02-16	392	8.332	46.971	-38.639
2021-02-17	393	9.244	47.0823	-37.8383
2021-02-18	394	9.468	47.1937	-37.7257
2021-02-19	395	10.042	47.305	-37.263
2021-02-20	396	10.237	47.4163	-37.1793
2021-02-21	397	10.19	47.5277	-37.3377
2021-02-22	398	7.596	47.639	-40.043
2021-02-23	399	9.862	47.7504	-37.8884
2021-02-24	400	12.012	47.8617	-35.8497
2021-02-25	401	11.897	47.973	-36.076
2021-02-26	402	11.833	48.0844	-36.2514
2021-02-27	403	12.022	48.1957	-36.1737
2021-02-28	404	11.131	48.3071	-37.1761
2021-03-01	405	8.817	48.4184	-39.6014
2021-03-02	406	10.757	48.5297	-37.7727
2021-03-03	407	12.492	48.6411	-36.1491
2021-03-04	408	12.084	48.7524	-36.6684
2021-03-05	409	13.122	48.8638	-35.7418
2021-03-06	410	13.459	48.9751	-35.5161
2021-03-07	411	13.348	49.0864	-35.7384
2021-03-08	412	11.043	49.1978	-38.1548
2021-03-09	413	12.861	49.3091	-36.4481
2021-03-10	414	16.402	49.4205	-33.0185
2021-03-11	415	16.711	49.5318	-32.8208
2021-03-12	416	17.857	49.6431	-31.7861
2021-03-13	417	18.171	49.7545	-31.5835
2021-03-14	418	18.868	49.8658	-30.9978
2021-03-15	419	17.577	49.9772	-32.4002
2021-03-16	420	20.743	50.0885	-29.3455
2021-03-17	421	25.743	50.1998	-24.4568
2021-03-18	422	28.51	50.3112	-21.8012
2021-03-19	423	29.391	50.4225	-21.0315
2021-03-20	424	31.467	50.5339	-19.0669
2021-03-21	425	33.695	50.6452	-16.9502
2021-03-22	426	29.22	50.7565	-21.5365
2021-03-23	427	33.918	50.8679	-16.9499
2021-03-24	428	38.378	50.9792	-12.6012
2021-03-25	429	42.427	51.0906	-8.66356
2021-03-26	430	44.68	51.2019	-6.5219
2021-03-27	431	45.008	51.3132	-6.30524
2021-03-28	432	48.816	51.4246	-2.60858
2021-03-29	433	40.341	51.5359	-11.1949
2021-03-30	434	38.381	51.6473	-13.2663
2021-03-31	435	51.909	51.7586	0.1504
2021-04-01	436	58.465	51.8699	6.59506
2021-04-02	437	63.965	51.9813	11.9837
2021-04-03	438	66.921	52.0926	14.8284
2021-04-04	439	74.32	52.204	22.116
2021-04-05	440	69.601	52.3153	17.2857
2021-04-06	441	83.06	52.4266	30.6334
2021-04-07	442	90.992	52.538	38.454
2021-04-08	443	94.709	52.6493	42.0597
2021-04-09	444	104.337	52.7607	51.5763
2021-04-10	445	109.716	52.872	56.844
2021-04-11	446	121.222	52.9833	68.2387
2021-04-12	447	116.072	53.0947	62.9773
2021-04-13	448	132.317	53.206	79.111
2021-04-14	449	144.063	53.3174	90.7456
2021-04-15	450	155.987	53.4287	102.558
2021-04-16	451	168.43	53.54	114.89
2021-04-17	452	187.593	53.6514	133.942
2021-04-18	453	196.498	53.7627	142.735
2021-04-19	454	185.995	53.8741	132.121
2021-04-20	455	211.824	53.9854	157.839
2021-04-21	456	225.809	54.0967	171.712
2021-04-22	457	238.926	54.2081	184.718
2021-04-23	458	248.876	54.3194	194.557
2021-04-24	459	250.961	54.4308	196.53
2021-04-25	460	253.329	54.5421	198.787
2021-04-26	461	231.822	54.6534	177.169
2021-04-27	462	259.024	54.7648	204.259
2021-04-28	463	272.216	54.8761	217.34
2021-04-29	464	277.417	54.9875	222.43
2021-04-30	465	288.496	55.0988	233.397
2021-05-01	466	281.675	55.2101	226.465
2021-05-02	467	264.144	55.3215	208.823
2021-05-03	468	256.433	55.4328	201
2021-05-04	469	274.253	55.5442	218.709
2021-05-05	470	295.987	55.6555	240.332
2021-05-06	471	297.248	55.7668	241.481
2021-05-07	472	287.839	55.8782	231.961
2021-05-08	473	289.509	55.9895	233.519
2021-05-09	474	263.02	56.1009	206.919
2021-05-10	475	236.788	56.2122	180.576
2021-05-11	476	250.049	56.3235	193.725
2021-05-12	477	260.316	56.4349	203.881
2021-05-13	478	246.262	56.5462	189.716
2021-05-14	479	234.029	56.6576	177.371
2021-05-15	480	223.316	56.7689	166.547
2021-05-16	481	201.941	56.8802	145.061
2021-05-17	482	189.128	56.9916	132.136
2021-05-18	483	191.856	57.1029	134.753
2021-05-19	484	198.154	57.2143	140.94
2021-05-20	485	186.271	57.3256	128.945
2021-05-21	486	184.654	57.4369	127.217
2021-05-22	487	172.844	57.5483	115.296
2021-05-23	488	159.548	57.6596	101.888
2021-05-24	489	140.969	57.771	83.198
2021-05-25	490	149.935	57.8823	92.0527
2021-05-26	491	151.641	57.9936	93.6474
2021-05-27	492	133.747	58.105	75.642
2021-05-28	493	124.723	58.2163	66.5067
2021-05-29	494	118.811	58.3277	60.4833
2021-05-30	495	109.612	58.439	51.173
2021-05-31	496	91.509	58.5503	32.9587
2021-06-01	497	95.297	58.6617	36.6353
2021-06-02	498	96.278	58.773	37.505
2021-06-03	499	94.993	58.8844	36.1086
2021-06-04	500	86.499	58.9957	27.5033
2021-06-05	501	82.144	59.107	23.037
2021-06-06	502	72.223	59.2184	13.0046
2021-06-07	503	62.077	59.3297	2.74728
2021-06-08	504	66.453	59.4411	7.01194
2021-06-09	505	67.075	59.5524	7.5226
2021-06-10	506	66.234	59.6637	6.57026
2021-06-11	507	60.522	59.7751	0.74692
2021-06-12	508	58.012	59.8864	-1.87442
2021-06-13	509	50.539	59.9978	-9.45876
2021-06-14	510	43.398	60.1091	-16.7111
2021-06-15	511	44.656	60.2204	-15.5644
2021-06-16	512	48.233	60.3318	-12.0988
2021-06-17	513	44.84	60.4431	-15.6031
2021-06-18	514	43.6	60.5545	-16.9545
2021-06-19	515	41.787	60.6658	-18.8788
2021-06-20	516	38.358	60.7771	-22.4191
2021-06-21	517	30.601	60.8885	-30.2875
2021-06-22	518	36.492	60.9998	-24.5078
2021-06-23	519	38.803	61.1112	-22.3082
2021-06-24	520	37.08	61.2225	-24.1425
2021-06-25	521	34.949	61.3338	-26.3848
2021-06-26	522	35.912	61.4452	-25.5332
2021-06-27	523	33.119	61.5565	-28.4375
2021-06-28	524	26.96	61.6679	-34.7079
2021-06-29	525	32.977	61.7792	-28.8022
2021-06-30	526	35.012	61.8905	-26.8785
2021-07-01	527	33.455	62.0019	-28.5469
2021-07-02	528	31.657	62.1132	-30.4562
2021-07-03	529	30.911	62.2246	-31.3136
2021-07-04	530	28.56	62.3359	-33.7759
2021-07-05	531	24.905	62.4472	-37.5422
2021-07-06	532	31.386	62.5586	-31.1726
2021-07-07	533	32.935	62.6699	-29.7349
2021-07-08	534	31.142	62.7813	-31.6393
2021-07-09	535	30.692	62.8926	-32.2006
2021-07-10	536	29.787	63.0039	-33.2169
2021-07-11	537	26.664	63.1153	-36.4513
2021-07-12	538	23.615	63.2266	-39.6116
2021-07-13	539	27.892	63.338	-35.446
2021-07-14	540	29.95	63.4493	-33.4993
2021-07-15	541	27.952	63.5606	-35.6086
2021-07-16	542	27.328	63.672	-36.344
2021-07-17	543	29.537	63.7833	-34.2463
2021-07-18	544	27.389	63.8947	-36.5057
2021-07-19	545	21.597	64.006	-42.409
2021-07-20	546	30.153	64.1173	-33.9643
2021-07-21	547	29.699	64.2287	-34.5297
2021-07-22	548	25.364	64.34	-38.976
2021-07-23	549	23.453	64.4514	-40.9984
2021-07-24	550	22.222	64.5627	-42.3407
2021-07-25	551	28.248	64.674	-36.426
2021-07-26	552	21.307	64.7854	-43.4784
2021-07-27	553	31.329	64.8967	-33.5677
2021-07-28	554	31.225	65.0081	-33.7831
2021-07-29	555	31.742	65.1194	-33.3774
2021-07-30	556	29.89	65.2307	-35.3407
2021-07-31	557	30.021	65.3421	-35.3211
2021-08-01	558	28.803	65.4534	-36.6504
2021-08-02	559	21.924	65.5648	-43.6408
2021-08-03	560	30.59	65.6761	-35.0861
2021-08-04	561	30.847	65.7874	-34.9404
2021-08-05	562	32.039	65.8988	-33.8598
2021-08-06	563	27.722	66.0101	-38.2881
2021-08-07	564	28.039	66.1215	-38.0825
2021-08-08	565	25.476	66.2328	-40.7568
2021-08-09	566	20.241	66.3441	-46.1031
2021-08-10	567	27.525	66.4555	-38.9305
2021-08-11	568	29.564	66.5668	-37.0028
2021-08-12	569	28.793	66.6782	-37.8852
2021-08-13	570	27.75	66.7895	-39.0395
2021-08-14	571	25.895	66.9008	-41.0058
2021-08-15	572	23.638	67.0122	-43.3742
2021-08-16	573	18.061	67.1235	-49.0625
2021-08-17	574	25.246	67.2349	-41.9889
2021-08-18	575	26.124	67.3462	-41.2222
2021-08-19	576	26.246	67.4575	-41.2115
2021-08-20	577	24.729	67.5689	-42.8399
2021-08-21	578	22.21	67.6802	-45.4702
2021-08-22	579	17.993	67.7916	-49.7986
2021-08-23	580	18.277	67.9029	-49.6259
2021-08-24	581	26.979	68.0142	-41.0352
2021-08-25	582	33.13	68.1256	-34.9956
2021-08-26	583	32.049	68.2369	-36.1879
2021-08-27	584	33.557	68.3483	-34.7913
2021-08-28	585	32.354	68.4596	-36.1056
2021-08-29	586	30.794	68.5709	-37.7769
2021-08-30	587	22.205	68.6823	-46.4773
2021-08-31	588	30.117	68.7936	-38.6766
2021-09-01	589	33.796	68.905	-35.109
2021-09-02	590	32.548	69.0163	-36.4683
2021-09-03	591	30.585	69.1276	-38.5426
2021-09-04	592	30.692	69.239	-38.547
2021-09-05	593	27.952	69.3503	-41.3983
2021-09-06	594	22.407	69.4617	-47.0547
2021-09-07	595	27.182	69.573	-42.391
2021-09-08	596	31.048	69.6843	-38.6363
2021-09-09	597	25.099	69.7957	-44.6967
2021-09-10	598	23.953	69.907	-45.954
2021-09-11	599	20.519	70.0184	-49.4994
2021-09-12	600	19.559	70.1297	-50.5707
2021-09-13	601	18.232	70.241	-52.009
2021-09-14	602	19.503	70.3524	-50.8494
2021-09-15	603	21.939	70.4637	-48.5247
2021-09-16	604	24.69	70.5751	-45.8851
2021-09-17	605	25.593	70.6864	-45.0934
2021-09-18	606	22.085	70.7977	-48.7127
2021-09-19	607	21.714	70.9091	-49.1951
2021-09-20	608	18.742	71.0204	-52.2784
2021-09-21	609	19.351	71.1318	-51.7808
2021-09-22	610	22.91	71.2431	-48.3331
2021-09-23	611	22.522	71.3544	-48.8324
2021-09-24	612	21.254	71.4658	-50.2118
2021-09-25	613	20.329	71.5771	-51.2481
2021-09-26	614	18.689	71.6885	-52.9995
2021-09-27	615	13.489	71.7998	-58.3108
2021-09-28	616	13.542	71.9111	-58.3691
2021-09-29	617	16.886	72.0225	-55.1365
2021-09-30	618	19.181	72.1338	-52.9528
2021-10-01	619	17.478	72.2452	-54.7672
2021-10-02	620	16.393	72.3565	-55.9635
2021-10-03	621	14.927	72.4678	-57.5408
2021-10-04	622	13.166	72.5792	-59.4132
2021-10-05	623	13.516	72.6905	-59.1745
2021-10-06	624	16.098	72.8019	-56.7039
2021-10-07	625	15.255	72.9132	-57.6582
2021-10-08	626	14.167	73.0245	-58.8575

[truncated: 5 more sheets: Germany, Columbia, Chile, Canada, World]
